# Supplementary material for: Elucidation of Spartina dimethylsulfoniopropionate synthesis genes enables engineering of stress tolerant plants
Source: Nat Commun. 2024 Oct 9;15:8568. doi: 10.1038/s41467-024-51758-z (PMC11464771; doi:10.1038/s41467-024-51758-z)
Supplement: Supplementary file 4 — Supplementary Data 1 [file 41467_2024_51758_MOESM4_ESM.xlsx]

## Sheet: Supplementary Data 1
Homolog	Contig	Length	Percentage identity	E value	cDNA sequence	Protein sequence
BADH1	Sa_227026	2270	74.751	0	GATTCCCCAATCTTCTAATGATCATGGGAATTATTCAAACTAGTTACCAAGCTCATATTGTCTATGAAGAAACCAGTTTTTTTTGCAAGAAGTCAATCATCCATAAACCGAGAAACTTTTTTGGAGTTGAGGTGCTTAGCTTCATCCAGCTCCAAACTAGAGTTTAGGAGTTAAGCCATGTCAAACACGCTCTCACTTATCCTAATGTATGTGGGGAGTCTGCTTAACTCCTAACCTTTCATTTGGTTTGCTTAAAACACATAAATTCGTACATACAAGTGTAGTATCATTGCACACGACTTCAGCACATGGTACAAGCGTACGATACAGCACGACTCAACTCTGACCTTTTATTCGCACGTCCAGCAATTCACATCAAAATGTCATCATCACCACGTA…	MASPAAVPQRQLFIGGEWRAPALGRRIPVVNPSNEAHIGDVPAGTAEDIDAAVKAARAALKRNRGRDWARAPGAVRAKYLRAIAAKITERKPELAKLEALDSGKPYDEAVWDMDDVAGCFEFFAGLAEALDKKQNSPVALPENFKCHLQRDPIGVVGLITPWNYPLLMATWKVAPALAAGCTAVLKPSELASVTCLELADVCQEVGLPSGVLNIVTGLGPDAGAPLAAHPDVDKVSFTGSSATGQKVMTAAATMVKPVSLELGGKSPIVIFDDVDIDKAVEWVLFGCFWTNGQICSATSRLLIHTKIAKEFIERMVAWTKNIKVSDPLEEGCRLGPVVSEGQYEKIKKFVANAKSEGATILTGGVRPKHLEKGYYIEPTIVTDISTSMEIWREEVFGPV…
BADH1	Sa_227024	2271	74.751	0	GATTCCCCAATCTTCTAATGATCATGGGAATTATTCAAACTAGTTACCAAGCTCATATTGTCTATGAAGAAACCAGTTTTTTTTGCAAGAAGTCAATCATCCATAAACCGAGAAACTTTTTTGGAGTTGAGGTGCTTAGCTTCATCCAGCTCCAAACTAGAGTTTAGGAGTTAAGCCATGTCAAACACGCTCTCACTTATCCTAATGTATGTGGGGAGTCTGCTTAACTCCTAACCTTTCATTTGGTTTGCTTAAAACACATAAATTCGTACATACAAGTGTAGTATCATTGCACACGACTTCAGCACATGGTACAAGCGTACGATACAGCACGACTCAACTCTGACCTTTTATTCGCACGTCCAGCAATTCACATCAAAATGTCATCATCACCACATA…	MASPAAVPQRQLFIGGEWRAPALGRRIPVVNPSNEAHIGDVPAGTAEDIDAAVKAARAALKRNRGRDWARAPGAVRAKYLRAIAAKITERKPELAKLEALDSGKPYDEAVWDMDDVAGCFEFFAGLAEALDKKQNSPVALPENFKCHLQRDPIGVVGLITPWNYPLLMATWKVAPALAAGCTAVLKPSELASVTCLELADVCQEVGLPSGVLNIVTGLGPDAGAPLAAHPDVDKVSFTGSSATGQKVMTAAATMVKPVSLELGGKSPIVIFDDVDIDKAVEWVLFGCFWTNGQICSATSRLLIHTKIAKEFIERMVAWTKNIKVSDPLEEGCRLGPVVSEGQYEKIKKFVANAKSEGATILTGGVRPKHLEKGYYIEPTIVTDISTSMEIWREEVFGPV…
BADH1	Sa_227028	2270	74.553	0	CGAGGCCATCGGAGCGGAGTGGGCGGGCGGACGCGCCATTGTTTTCTCTGTCAACCTCTACAGCCGAACACGGCCAGGTGGCATCAATCCACCAGGGAGCGCGGGCCCGGAGAGACAGACGCGCGGCCTTGGCCTCCGCTCCGGCGTGTTCGGCTTTCCAGTCCACACTCACTCCCTCTGCGCAGCGGCGTGCGGATCCCCACCACCCAAAGCCCAAGCTCAGTGCCCGCCCACCCACTCCGCTCCGATGGCCTCGCCGGCGGCGGTCCCGCAGCGGCAGCTCTTCATCGGCGGCGAGTGGCGCGCGCCGGCGCTCGGTCGCCGCATCCCCGTCGTCAACCCCTCCAACGAGGCCCACATCGGCGACGTCCCGGCGGGCACGGCGGAGGACATCGACGC…	MASPAAVPQRQLFIGGEWRAPALGRRIPVVNPSNEAHIGDVPAGTAEDIDAAVKAARAALKRNRGRDWARAPGAVRAKYLRAIAAKITERKPELAKLEALDSGKPYDEAIWDMDDVAGCFEFFAGLAEALDKKQNSPVALPENFKCHLQRDPIGVVGLITPWNYPLLMATWKVAPALAAGCTAVLKPSELASVTCLELADVCQEVGLPSGVLNIVTGLGPDAGAPLAAHPDVDKVSFTGSSATGQKVMTAAATMVKPVSLELGGKSPIVIFDDVDIDKAVEWVLFGCFWTNGQICSATSRLLIHTKIAKEFIERMVAWTKNIKVSDPLEEGCRLGPVVSEGQYEKIKKFVANAKSEGATILTGGVRPKHLEKGYYIEPTIVTDISTSMEIWREEVFGPV…
BADH1	Sa_227027	2271	74.553	0	GATTCCCCAATCTTCTAATGATCATGGGAATTATTCAAACTAGTTACCAAGCTCATATTGTCTATGAAGAAACCAGTTTTTTTTGCAAGAAGTCAATCATCCATAAACCGAGAAACTTTTTTGGAGTTGAGGTGCTTAGCTTCATCCAGCTCCAAACTAGAGTTTAGGAGTTAAGCCATGTCAAACACGCTCTCACTTATCCTAATGTATGTGGGGAGTCTGCTTAACTCCTAACCTTTCATTTGGTTTGCTTAAAACACATAAATTCGTACATACAAGTGTAGTATCATTGCACACGACTTCAGCACATGGTACAAGCGTACGATACAGCACGACTCAACTCTGACCTTTTATTCGCACGTCCAGCAATTCACATCAAAATGTCATCATCACCACATA…	MASPAAVPQRQLFIGGEWRAPALGRRIPVVNPSNEAHIGDVPAGTAEDIDAAVKAARAALKRNRGRDWARAPGAVRAKYLRAIAAKITERKPELAKLEALDSGKPYDEAIWDMDDVAGCFEFFAGLAEALDKKQNSPVALPENFKCHLQRDPIGVVGLITPWNYPLLMATWKVAPALAAGCTAVLKPSELASVTCLELADVCQEVGLPSGVLNIVTGLGPDAGAPLAAHPDVDKVSFTGSSATGQKVMTAAATMVKPVSLELGGKSPIVIFDDVDIDKAVEWVLFGCFWTNGQICSATSRLLIHTKIAKEFIERMVAWTKNIKVSDPLEEGCRLGPVVSEGQYEKIKKFVANAKSEGATILTGGVRPKHLEKGYYIEPTIVTDISTSMEIWREEVFGPV…
BADH1	Sa_170359	2084	74.354	0	CGAACGGCCAGGTGGCAATCCACCAGGGAGGCGGGCCCGGAGAGACAGACGCGCGGCCTTGGCCTCCGCTCCGGCGTGTTCGGCTTTCCAGTCCACACTCACTCCCTCTGCGCAGCGGCGTGCGGATCCCCACCACCCAAAGCCCAAGCTCAGTGCCCGCCCACCCACTCCGCTCCGATGGCCTCGCCGGCGGCGGTCCCGCAGCGGCAGCTCTTCATCGGCGGCGAGTGGCGCGCGCCGGCGCTCGGTCGCCGCATCCCCGTCGTCAACCCCTCCAACGAGGCCCACATCGGCGAGGTCCCGGCAGGCACGGCGGAGGACATCGACGCCGCGGTGAAGGCCGCGCGGGCGGCGCTCAAGAGGAACCGCGGCCGCGACTGGGCCCGCGCGCCGGGGGCC…	MASPAAVPQRQLFIGGEWRAPALGRRIPVVNPSNEAHIGEVPAGTAEDIDAAVKAARAALKRNRGRDWARAPGAVRAKYLRAIAAKITERKPELAKLEALDSGKPYDEAIWDMDDVAGCFEFFAGLAEALDKKQNSPVALPENFKCHLQRDPIGVVGLITPWNYPLLMATWKVAPALAAGCTAVLKPSELASVTCLELADVCQEVGLPSGVLNIVTGLGPDAGAPLAAHPDVDKVSFTGSSATGQKVMTAAATMVKPVSLELGGKSPIVIFDDVDIDKAVEWVLFGCFWTNGQICSATSRLLIHTKIAKEFIERMVAWTKNIKVSDPLEEGCRLGPVVSEGQYEKIKKFVANAKSEGATILTGGVRPKHLEKGYYIEPTIVTDISTSMEIWREEVFGPV…
BADH1	Sa_170358	2084	74.354	0	CGAACGGCCAGGTGGCAATCCACCAGGGAGGCGGGCCCGGAGAGACAGACGCGCGGCCTTGGCCTCCGCTCCGGCGTGTTCGGCTTTCCAGTCCACACTCACTCCCTCTGCGCAGCGGCGTGCGGATCCCCACCACCCAAAGCCCAAGCTCAGTGCCCGCCCACCCACTCCGCTCCGATGGCCTCGCCGGCGGCGGTCCCGCAGCGGCAGCTCTTCATCGGCGGCGAGTGGCGCGCGCCGGCGCTCGGTCGCCGCATCCCCGTCGTCAACCCCTCCAACGAGGCCCACATCGGCGAGGTCCCGGCAGGCACGGCGGAGGACATCGACGCCGCGGTGAAGGCCGCGCGGGCGGCGCTCAAGAGGAACCGCGGCCGCGACTGGGCCCGCGCGCCGGGGGCC…	MASPAAVPQRQLFIGGEWRAPALGRRIPVVNPSNEAHIGEVPAGTAEDIDAAVKAARAALKRNRGRDWARAPGAVRAKYLRAIAAKITERKPELAKLEALDSGKPYDEAIWDMDDVAGCFEFFAGLAEALDKKQNSPVALPENFKCHLQRDPIGVVGLITPWNYPLLMATWKVAPALAAGCTAVLKPSELASVTCLELADVCQEVGLPSGVLNIVTGLGPDAGAPLAAHPDVDKVSFTGSSATGQKVMTAAATMVKPVSLELGGKSPIVIFDDVDIDKAVEWVLFGCFWTNGQICSATSRLLIHTKIAKEFIERMVAWTKNIKVSDPLEEGCRLGPVVSEGQYEKIKKFVANAKSEGATILTGGVRPKHLEKGYYIEPTIVTDISTSMEIWREEVFGPV…
BADH1	Sa_348564	2061	73.069	0	GTTTCCCCCTGCATCATCCATCACAAGCGCGTATAGACAAATTAGAACAGCAGAATGCCATTTCCGACTGGTGTTACGAAAAAAGCACTCGTACTCGTTCAAGTGATAAGACTAATCTATGCATTATGCTTTGGCCAAAACAACTGTAGGCATTGTTGCTCGAAAACAAAAATTGTAGATATTATGCGTCGCGAATGACAGAACACATTCTGATACAATATCACAATAGTCTGGCATCAAGGCTTTTTATTGCGTTATCACTGTATTTAACTCTGTCGTTGAACTGGATAGATCATAGATATTTCAAACTATTTGTTTTCGGTAAATGAAGCTCTCCATTTTCCTGGCATGAATGGCTTGTTACAGCTTCGATGGAGGCTGATACCATCCCCACGGTTC…	MAAPPREIPRRGLFIGGGWREPSLGRRLPVVNPATEATIGDIPAATAEDVELAVAAARDAFSRAGGSHWSRAPGAVRAKFLWAIAAKIKDKKPDLALLETVDSGKPLGEADADMDDVAACFEYYADLAEALDGKQCSPISLPMKDFKSYALKEPIGVVGLITPWNYPLLMATWKVAPALAAGCTAVLKPSELASLTCLELGAICVDIGLPPGVLNIITGLGPEAGAPLASHPHVDKVAFTGSTETGKRIMTAAAQMVKPVSLELGGKSPLIVFDDVGDIDKAVEWAMFGIFANGGQVCSATSRLLLHEKIAKQFLDRLVAWAKHIKVSDPLEEGCRLGSVVSEGQYEKIKKFISTARSEGATILYGGARPQHLRRGFFIEPTIVTDVSTSMQIWREEVF…
BADH1	Sa_348565	2033	73.069	0	GTTTCCCCCTGCATCATCCATCACAAGCGCGTATAGACAAATTAGAACAGCAGAATGCCATTTCCGACTGGTGTTACGAAAAAAGCACTCGTACTCGTTCAAGTGATAAGACTAATCTATGCATTATGCTTTGGCCAAAACAACTGTAGGCATTGTTGCTCGAAAACAAAAATTGTAGATATTATGCGTCGCGAATGACAGAACACATTCTGATACAATATCACAATAGTCTGGCATCAAGGCTTTTTATTGCGTTATCACTGTATTTAACTCTGTCGTTGAACTGGATAGATCATAGATATTTCAAACTATTTGTTTTCGGTAAATGAAGCTCTCCATTTTCCTGGCATGAATGGCTTGTTACAGCTTCGATGGAGGCTGATACCATCCCCACGGTTC…	MAAPPREIPRRGLFIGGGWREPSLGRRLPVVNPATEATIGDIPAATAEDVELAVAAARDAFSRAGGSHWSRAPGAVRAKFLWAIAAKIKDKKPDLALLETVDSGKPLGEADADMDDVAACFEYYADLAEALDGKQCSPISLPMKDFKSYALKEPIGVVGLITPWNYPLLMATWKVAPALAAGCTAVLKPSELASLTCLELGAICVDIGLPPGVLNIITGLGPEAGAPLASHPHVDKVAFTGSTETGKRIMTAAAQMVKPVSLELGGKSPLIVFDDVGDIDKAVEWAMFGIFANGGQVCSATSRLLLHEKIAKQFLDRLVAWAKHIKVSDPLEEGCRLGSVVSEGQYEKIKKFISTARSEGATILYGGARPQHLRRGFFIEPTIVTDVSTSMQIWREEVF…
BADH1	Sa_135119	2147	72.871	0	TCCAAATGTGTTATTTCCGTTTCCCCCTGCATCATCCATCACAAGCGCGTATAGACAAATTAGAACAGCAGAATGCCATTTCCGACTGGTGTTACGAAAAAAGCACTCGTACTCGTTCAAGTGATAAGACTAATCTATGCATTATGCTTTGGCCAAAACAACTGTAGGCATTGTTGCTCGAAAACAAAAATTGTAGATATTATGCGTCGCGAATGACAGAACACATTCTGATACAATATCACAATAGTCTGGCATCAAGGCTTTTTATTGCGTTATCACTGTATTTAACTCTGTCGTTGAACTGGATAGATCATAGATATTTCAAACTATTTGTTTTCGGTAAATGAAGCTCTCCATTTTCCTGGCATGAATGGCTTGTTACAGCTTCGATGGAGGCTG…	MAAPPREIPRRGLFIGGGWREPSLGRRLPVVNPATEATIGDIPAATAEDVELAVAAARDAFSRAGGSHWSRAPGAVRAKFLWAIAAKIKDKKPDLALLETVDSGKPLAEADADIDDVAACFEYYADLAEALDGKQCSPISLPMKDFKSYALKEPIGVVGLITPWNYPLLMATWKVAPALAAGCTAVLKPSELASLTCLELGAICVDIGLPPGVLNIITGLGPEAGAPLASHPHVDKVAFTGSTETGKRIMTAAAQMVKPVSLELGGKSPLIVFDDVGDIDKAVEWAMFGIFANGGQVCSATSRLLLHEKIAKQFLDRLVAWAKHIKVSDPLEEGCRLGSVVSEGQYEKIKKFISTARSEGATILYGGARPQHLRRGFFIEPTIVTDVSTSMQIWREEVF…
BADH1	Sa_135118	2017	72.871	0	TCCAAATGTGTTATTTCCGTTTCCCCCTGCATCATCCATCACAAGCGCGTATAGACAAATTAGAACAGCAGAATGCCATTTCCGACTGGTGTTACGAAAAAAGCACTCGTACTCGTTCAAGTGATAAGACTAATCTATGCATTATGCTTTGGCCAAAACAACTGTAGGCATTGTTGCTCGAAAACAAAAATTGTAGATATTATGCGTCGCGAATGACAGAACACATTCTGATACAATATCACAATAGTCTGGCATCAAGGCTTTTTATTGCGTTATCACTGTATTTAACTCTGTCGTTGAACTGGATAGATCATAGATATTTCAAACTATTTGTTTTCGGTAAATGAAGCTCTCCATTTTCCTGGCATGAATGGCTTGTTACAGCTTCGATGGAGGCTG…	MAAPPREIPRRGLFIGGGWREPSLGRRLPVVNPATEATIGDIPAATAEDVELAVAAARDAFSRAGGSHWSRAPGAVRAKFLWAIAAKIKDKKPDLALLETVDSGKPLAEADADIDDVAACFEYYADLAEALDGKQCSPISLPMKDFKSYALKEPIGVVGLITPWNYPLLMATWKVAPALAAGCTAVLKPSELASLTCLELGAICVDIGLPPGVLNIITGLGPEAGAPLASHPHVDKVAFTGSTETGKRIMTAAAQMVKPVSLELGGKSPLIVFDDVGDIDKAVEWAMFGIFANGGQVCSATSRLLLHEKIAKQFLDRLVAWAKHIKVSDPLEEGCRLGSVVSEGQYEKIKKFISTARSEGATILYGGARPQHLRRGFFIEPTIVTDVSTSMQIWREEVF…
BADH1	Sa_227023	1324	74.627	3.35e-153	GATTCCCCAATCTTCTAATGATCATGGGAATTATTCAAACTAGTTACCAAGCTCATATTGTCTATGAAGAAACCAGTTTTTTTTGCAAGAAGTCAATCATCCATAAACCGAGAAACTTTTTTGGAGTTGAGGTGCTTAGCTTCATCCAGCTCCAAACTAGAGTTTAGGAGTTAAGCCATGTCAAACACGCTCTCACTTATCCTAATGTATGTGGGGAGTCTGCTTAACTCCTAACCTTTCATTTGGTTTGCTTAAAACACATAAATTCGTACATACAAGTGTAGTATCATTGCACACGACTTCAGCACATGGTACAAGCGTACGATACAGCACGACTCAACTCTGACCTTTTATTCGCACGTCCAGCAATTCACATCAAAATGTCATCATCACCACATA…	MTAAATMVKPVSLELGGKSPIVIFDDVDIDKAVEWVLFGCFWTNGQICSATSRLLIHTKIAKEFIERMVAWTKNIKVSDPLEEGCRLGPVVSEGQYEKIKKFVANAKSEGATILTGGVRPKHLEKGYYIEPTIVTDISTSMEIWREEVFGPVLCVKEFSTEDEAIELANDTHYGLAGAVISADRGRCQRVAEEIDAGAIWVNCSQPCFCQAPWGGNKRSGFGRELGDGGLDIYLNVKQITEYTSDEPWGWYKAPSKI-
BADH2	Sa_170359	2084	74.104	0	CGAACGGCCAGGTGGCAATCCACCAGGGAGGCGGGCCCGGAGAGACAGACGCGCGGCCTTGGCCTCCGCTCCGGCGTGTTCGGCTTTCCAGTCCACACTCACTCCCTCTGCGCAGCGGCGTGCGGATCCCCACCACCCAAAGCCCAAGCTCAGTGCCCGCCCACCCACTCCGCTCCGATGGCCTCGCCGGCGGCGGTCCCGCAGCGGCAGCTCTTCATCGGCGGCGAGTGGCGCGCGCCGGCGCTCGGTCGCCGCATCCCCGTCGTCAACCCCTCCAACGAGGCCCACATCGGCGAGGTCCCGGCAGGCACGGCGGAGGACATCGACGCCGCGGTGAAGGCCGCGCGGGCGGCGCTCAAGAGGAACCGCGGCCGCGACTGGGCCCGCGCGCCGGGGGCC…	MASPAAVPQRQLFIGGEWRAPALGRRIPVVNPSNEAHIGEVPAGTAEDIDAAVKAARAALKRNRGRDWARAPGAVRAKYLRAIAAKITERKPELAKLEALDSGKPYDEAIWDMDDVAGCFEFFAGLAEALDKKQNSPVALPENFKCHLQRDPIGVVGLITPWNYPLLMATWKVAPALAAGCTAVLKPSELASVTCLELADVCQEVGLPSGVLNIVTGLGPDAGAPLAAHPDVDKVSFTGSSATGQKVMTAAATMVKPVSLELGGKSPIVIFDDVDIDKAVEWVLFGCFWTNGQICSATSRLLIHTKIAKEFIERMVAWTKNIKVSDPLEEGCRLGPVVSEGQYEKIKKFVANAKSEGATILTGGVRPKHLEKGYYIEPTIVTDISTSMEIWREEVFGPV…
BADH2	Sa_170358	2084	74.104	0	CGAACGGCCAGGTGGCAATCCACCAGGGAGGCGGGCCCGGAGAGACAGACGCGCGGCCTTGGCCTCCGCTCCGGCGTGTTCGGCTTTCCAGTCCACACTCACTCCCTCTGCGCAGCGGCGTGCGGATCCCCACCACCCAAAGCCCAAGCTCAGTGCCCGCCCACCCACTCCGCTCCGATGGCCTCGCCGGCGGCGGTCCCGCAGCGGCAGCTCTTCATCGGCGGCGAGTGGCGCGCGCCGGCGCTCGGTCGCCGCATCCCCGTCGTCAACCCCTCCAACGAGGCCCACATCGGCGAGGTCCCGGCAGGCACGGCGGAGGACATCGACGCCGCGGTGAAGGCCGCGCGGGCGGCGCTCAAGAGGAACCGCGGCCGCGACTGGGCCCGCGCGCCGGGGGCC…	MASPAAVPQRQLFIGGEWRAPALGRRIPVVNPSNEAHIGEVPAGTAEDIDAAVKAARAALKRNRGRDWARAPGAVRAKYLRAIAAKITERKPELAKLEALDSGKPYDEAIWDMDDVAGCFEFFAGLAEALDKKQNSPVALPENFKCHLQRDPIGVVGLITPWNYPLLMATWKVAPALAAGCTAVLKPSELASVTCLELADVCQEVGLPSGVLNIVTGLGPDAGAPLAAHPDVDKVSFTGSSATGQKVMTAAATMVKPVSLELGGKSPIVIFDDVDIDKAVEWVLFGCFWTNGQICSATSRLLIHTKIAKEFIERMVAWTKNIKVSDPLEEGCRLGPVVSEGQYEKIKKFVANAKSEGATILTGGVRPKHLEKGYYIEPTIVTDISTSMEIWREEVFGPV…
BADH2	Sa_227028	2270	73.904	0	CGAGGCCATCGGAGCGGAGTGGGCGGGCGGACGCGCCATTGTTTTCTCTGTCAACCTCTACAGCCGAACACGGCCAGGTGGCATCAATCCACCAGGGAGCGCGGGCCCGGAGAGACAGACGCGCGGCCTTGGCCTCCGCTCCGGCGTGTTCGGCTTTCCAGTCCACACTCACTCCCTCTGCGCAGCGGCGTGCGGATCCCCACCACCCAAAGCCCAAGCTCAGTGCCCGCCCACCCACTCCGCTCCGATGGCCTCGCCGGCGGCGGTCCCGCAGCGGCAGCTCTTCATCGGCGGCGAGTGGCGCGCGCCGGCGCTCGGTCGCCGCATCCCCGTCGTCAACCCCTCCAACGAGGCCCACATCGGCGACGTCCCGGCGGGCACGGCGGAGGACATCGACGC…	MASPAAVPQRQLFIGGEWRAPALGRRIPVVNPSNEAHIGDVPAGTAEDIDAAVKAARAALKRNRGRDWARAPGAVRAKYLRAIAAKITERKPELAKLEALDSGKPYDEAIWDMDDVAGCFEFFAGLAEALDKKQNSPVALPENFKCHLQRDPIGVVGLITPWNYPLLMATWKVAPALAAGCTAVLKPSELASVTCLELADVCQEVGLPSGVLNIVTGLGPDAGAPLAAHPDVDKVSFTGSSATGQKVMTAAATMVKPVSLELGGKSPIVIFDDVDIDKAVEWVLFGCFWTNGQICSATSRLLIHTKIAKEFIERMVAWTKNIKVSDPLEEGCRLGPVVSEGQYEKIKKFVANAKSEGATILTGGVRPKHLEKGYYIEPTIVTDISTSMEIWREEVFGPV…
BADH2	Sa_227027	2271	73.904	0	GATTCCCCAATCTTCTAATGATCATGGGAATTATTCAAACTAGTTACCAAGCTCATATTGTCTATGAAGAAACCAGTTTTTTTTGCAAGAAGTCAATCATCCATAAACCGAGAAACTTTTTTGGAGTTGAGGTGCTTAGCTTCATCCAGCTCCAAACTAGAGTTTAGGAGTTAAGCCATGTCAAACACGCTCTCACTTATCCTAATGTATGTGGGGAGTCTGCTTAACTCCTAACCTTTCATTTGGTTTGCTTAAAACACATAAATTCGTACATACAAGTGTAGTATCATTGCACACGACTTCAGCACATGGTACAAGCGTACGATACAGCACGACTCAACTCTGACCTTTTATTCGCACGTCCAGCAATTCACATCAAAATGTCATCATCACCACATA…	MASPAAVPQRQLFIGGEWRAPALGRRIPVVNPSNEAHIGDVPAGTAEDIDAAVKAARAALKRNRGRDWARAPGAVRAKYLRAIAAKITERKPELAKLEALDSGKPYDEAIWDMDDVAGCFEFFAGLAEALDKKQNSPVALPENFKCHLQRDPIGVVGLITPWNYPLLMATWKVAPALAAGCTAVLKPSELASVTCLELADVCQEVGLPSGVLNIVTGLGPDAGAPLAAHPDVDKVSFTGSSATGQKVMTAAATMVKPVSLELGGKSPIVIFDDVDIDKAVEWVLFGCFWTNGQICSATSRLLIHTKIAKEFIERMVAWTKNIKVSDPLEEGCRLGPVVSEGQYEKIKKFVANAKSEGATILTGGVRPKHLEKGYYIEPTIVTDISTSMEIWREEVFGPV…
BADH2	Sa_227026	2270	73.904	0	GATTCCCCAATCTTCTAATGATCATGGGAATTATTCAAACTAGTTACCAAGCTCATATTGTCTATGAAGAAACCAGTTTTTTTTGCAAGAAGTCAATCATCCATAAACCGAGAAACTTTTTTGGAGTTGAGGTGCTTAGCTTCATCCAGCTCCAAACTAGAGTTTAGGAGTTAAGCCATGTCAAACACGCTCTCACTTATCCTAATGTATGTGGGGAGTCTGCTTAACTCCTAACCTTTCATTTGGTTTGCTTAAAACACATAAATTCGTACATACAAGTGTAGTATCATTGCACACGACTTCAGCACATGGTACAAGCGTACGATACAGCACGACTCAACTCTGACCTTTTATTCGCACGTCCAGCAATTCACATCAAAATGTCATCATCACCACGTA…	MASPAAVPQRQLFIGGEWRAPALGRRIPVVNPSNEAHIGDVPAGTAEDIDAAVKAARAALKRNRGRDWARAPGAVRAKYLRAIAAKITERKPELAKLEALDSGKPYDEAVWDMDDVAGCFEFFAGLAEALDKKQNSPVALPENFKCHLQRDPIGVVGLITPWNYPLLMATWKVAPALAAGCTAVLKPSELASVTCLELADVCQEVGLPSGVLNIVTGLGPDAGAPLAAHPDVDKVSFTGSSATGQKVMTAAATMVKPVSLELGGKSPIVIFDDVDIDKAVEWVLFGCFWTNGQICSATSRLLIHTKIAKEFIERMVAWTKNIKVSDPLEEGCRLGPVVSEGQYEKIKKFVANAKSEGATILTGGVRPKHLEKGYYIEPTIVTDISTSMEIWREEVFGPV…
BADH2	Sa_227024	2271	73.904	0	GATTCCCCAATCTTCTAATGATCATGGGAATTATTCAAACTAGTTACCAAGCTCATATTGTCTATGAAGAAACCAGTTTTTTTTGCAAGAAGTCAATCATCCATAAACCGAGAAACTTTTTTGGAGTTGAGGTGCTTAGCTTCATCCAGCTCCAAACTAGAGTTTAGGAGTTAAGCCATGTCAAACACGCTCTCACTTATCCTAATGTATGTGGGGAGTCTGCTTAACTCCTAACCTTTCATTTGGTTTGCTTAAAACACATAAATTCGTACATACAAGTGTAGTATCATTGCACACGACTTCAGCACATGGTACAAGCGTACGATACAGCACGACTCAACTCTGACCTTTTATTCGCACGTCCAGCAATTCACATCAAAATGTCATCATCACCACATA…	MASPAAVPQRQLFIGGEWRAPALGRRIPVVNPSNEAHIGDVPAGTAEDIDAAVKAARAALKRNRGRDWARAPGAVRAKYLRAIAAKITERKPELAKLEALDSGKPYDEAVWDMDDVAGCFEFFAGLAEALDKKQNSPVALPENFKCHLQRDPIGVVGLITPWNYPLLMATWKVAPALAAGCTAVLKPSELASVTCLELADVCQEVGLPSGVLNIVTGLGPDAGAPLAAHPDVDKVSFTGSSATGQKVMTAAATMVKPVSLELGGKSPIVIFDDVDIDKAVEWVLFGCFWTNGQICSATSRLLIHTKIAKEFIERMVAWTKNIKVSDPLEEGCRLGPVVSEGQYEKIKKFVANAKSEGATILTGGVRPKHLEKGYYIEPTIVTDISTSMEIWREEVFGPV…
BADH2	Sa_348564	2061	72.619	0	GTTTCCCCCTGCATCATCCATCACAAGCGCGTATAGACAAATTAGAACAGCAGAATGCCATTTCCGACTGGTGTTACGAAAAAAGCACTCGTACTCGTTCAAGTGATAAGACTAATCTATGCATTATGCTTTGGCCAAAACAACTGTAGGCATTGTTGCTCGAAAACAAAAATTGTAGATATTATGCGTCGCGAATGACAGAACACATTCTGATACAATATCACAATAGTCTGGCATCAAGGCTTTTTATTGCGTTATCACTGTATTTAACTCTGTCGTTGAACTGGATAGATCATAGATATTTCAAACTATTTGTTTTCGGTAAATGAAGCTCTCCATTTTCCTGGCATGAATGGCTTGTTACAGCTTCGATGGAGGCTGATACCATCCCCACGGTTC…	MAAPPREIPRRGLFIGGGWREPSLGRRLPVVNPATEATIGDIPAATAEDVELAVAAARDAFSRAGGSHWSRAPGAVRAKFLWAIAAKIKDKKPDLALLETVDSGKPLGEADADMDDVAACFEYYADLAEALDGKQCSPISLPMKDFKSYALKEPIGVVGLITPWNYPLLMATWKVAPALAAGCTAVLKPSELASLTCLELGAICVDIGLPPGVLNIITGLGPEAGAPLASHPHVDKVAFTGSTETGKRIMTAAAQMVKPVSLELGGKSPLIVFDDVGDIDKAVEWAMFGIFANGGQVCSATSRLLLHEKIAKQFLDRLVAWAKHIKVSDPLEEGCRLGSVVSEGQYEKIKKFISTARSEGATILYGGARPQHLRRGFFIEPTIVTDVSTSMQIWREEVF…
BADH2	Sa_348565	2033	72.619	0	GTTTCCCCCTGCATCATCCATCACAAGCGCGTATAGACAAATTAGAACAGCAGAATGCCATTTCCGACTGGTGTTACGAAAAAAGCACTCGTACTCGTTCAAGTGATAAGACTAATCTATGCATTATGCTTTGGCCAAAACAACTGTAGGCATTGTTGCTCGAAAACAAAAATTGTAGATATTATGCGTCGCGAATGACAGAACACATTCTGATACAATATCACAATAGTCTGGCATCAAGGCTTTTTATTGCGTTATCACTGTATTTAACTCTGTCGTTGAACTGGATAGATCATAGATATTTCAAACTATTTGTTTTCGGTAAATGAAGCTCTCCATTTTCCTGGCATGAATGGCTTGTTACAGCTTCGATGGAGGCTGATACCATCCCCACGGTTC…	MAAPPREIPRRGLFIGGGWREPSLGRRLPVVNPATEATIGDIPAATAEDVELAVAAARDAFSRAGGSHWSRAPGAVRAKFLWAIAAKIKDKKPDLALLETVDSGKPLGEADADMDDVAACFEYYADLAEALDGKQCSPISLPMKDFKSYALKEPIGVVGLITPWNYPLLMATWKVAPALAAGCTAVLKPSELASLTCLELGAICVDIGLPPGVLNIITGLGPEAGAPLASHPHVDKVAFTGSTETGKRIMTAAAQMVKPVSLELGGKSPLIVFDDVGDIDKAVEWAMFGIFANGGQVCSATSRLLLHEKIAKQFLDRLVAWAKHIKVSDPLEEGCRLGSVVSEGQYEKIKKFISTARSEGATILYGGARPQHLRRGFFIEPTIVTDVSTSMQIWREEVF…
BADH2	Sa_135119	2147	72.817	0	TCCAAATGTGTTATTTCCGTTTCCCCCTGCATCATCCATCACAAGCGCGTATAGACAAATTAGAACAGCAGAATGCCATTTCCGACTGGTGTTACGAAAAAAGCACTCGTACTCGTTCAAGTGATAAGACTAATCTATGCATTATGCTTTGGCCAAAACAACTGTAGGCATTGTTGCTCGAAAACAAAAATTGTAGATATTATGCGTCGCGAATGACAGAACACATTCTGATACAATATCACAATAGTCTGGCATCAAGGCTTTTTATTGCGTTATCACTGTATTTAACTCTGTCGTTGAACTGGATAGATCATAGATATTTCAAACTATTTGTTTTCGGTAAATGAAGCTCTCCATTTTCCTGGCATGAATGGCTTGTTACAGCTTCGATGGAGGCTG…	MAAPPREIPRRGLFIGGGWREPSLGRRLPVVNPATEATIGDIPAATAEDVELAVAAARDAFSRAGGSHWSRAPGAVRAKFLWAIAAKIKDKKPDLALLETVDSGKPLAEADADIDDVAACFEYYADLAEALDGKQCSPISLPMKDFKSYALKEPIGVVGLITPWNYPLLMATWKVAPALAAGCTAVLKPSELASLTCLELGAICVDIGLPPGVLNIITGLGPEAGAPLASHPHVDKVAFTGSTETGKRIMTAAAQMVKPVSLELGGKSPLIVFDDVGDIDKAVEWAMFGIFANGGQVCSATSRLLLHEKIAKQFLDRLVAWAKHIKVSDPLEEGCRLGSVVSEGQYEKIKKFISTARSEGATILYGGARPQHLRRGFFIEPTIVTDVSTSMQIWREEVF…
BADH2	Sa_135118	2017	72.817	0	TCCAAATGTGTTATTTCCGTTTCCCCCTGCATCATCCATCACAAGCGCGTATAGACAAATTAGAACAGCAGAATGCCATTTCCGACTGGTGTTACGAAAAAAGCACTCGTACTCGTTCAAGTGATAAGACTAATCTATGCATTATGCTTTGGCCAAAACAACTGTAGGCATTGTTGCTCGAAAACAAAAATTGTAGATATTATGCGTCGCGAATGACAGAACACATTCTGATACAATATCACAATAGTCTGGCATCAAGGCTTTTTATTGCGTTATCACTGTATTTAACTCTGTCGTTGAACTGGATAGATCATAGATATTTCAAACTATTTGTTTTCGGTAAATGAAGCTCTCCATTTTCCTGGCATGAATGGCTTGTTACAGCTTCGATGGAGGCTG…	MAAPPREIPRRGLFIGGGWREPSLGRRLPVVNPATEATIGDIPAATAEDVELAVAAARDAFSRAGGSHWSRAPGAVRAKFLWAIAAKIKDKKPDLALLETVDSGKPLAEADADIDDVAACFEYYADLAEALDGKQCSPISLPMKDFKSYALKEPIGVVGLITPWNYPLLMATWKVAPALAAGCTAVLKPSELASLTCLELGAICVDIGLPPGVLNIITGLGPEAGAPLASHPHVDKVAFTGSTETGKRIMTAAAQMVKPVSLELGGKSPLIVFDDVGDIDKAVEWAMFGIFANGGQVCSATSRLLLHEKIAKQFLDRLVAWAKHIKVSDPLEEGCRLGSVVSEGQYEKIKKFISTARSEGATILYGGARPQHLRRGFFIEPTIVTDVSTSMQIWREEVF…
BADH2	Sa_227023	1324	75.281	7.41e-153	GATTCCCCAATCTTCTAATGATCATGGGAATTATTCAAACTAGTTACCAAGCTCATATTGTCTATGAAGAAACCAGTTTTTTTTGCAAGAAGTCAATCATCCATAAACCGAGAAACTTTTTTGGAGTTGAGGTGCTTAGCTTCATCCAGCTCCAAACTAGAGTTTAGGAGTTAAGCCATGTCAAACACGCTCTCACTTATCCTAATGTATGTGGGGAGTCTGCTTAACTCCTAACCTTTCATTTGGTTTGCTTAAAACACATAAATTCGTACATACAAGTGTAGTATCATTGCACACGACTTCAGCACATGGTACAAGCGTACGATACAGCACGACTCAACTCTGACCTTTTATTCGCACGTCCAGCAATTCACATCAAAATGTCATCATCACCACATA…	MTAAATMVKPVSLELGGKSPIVIFDDVDIDKAVEWVLFGCFWTNGQICSATSRLLIHTKIAKEFIERMVAWTKNIKVSDPLEEGCRLGPVVSEGQYEKIKKFVANAKSEGATILTGGVRPKHLEKGYYIEPTIVTDISTSMEIWREEVFGPVLCVKEFSTEDEAIELANDTHYGLAGAVISADRGRCQRVAEEIDAGAIWVNCSQPCFCQAPWGGNKRSGFGRELGDGGLDIYLNVKQITEYTSDEPWGWYKAPSKI-
