# Supplementary material for: Elucidation of Spartina dimethylsulfoniopropionate synthesis genes enables engineering of stress tolerant plants
Source: Nat Commun. 2024 Oct 9;15:8568. doi: 10.1038/s41467-024-51758-z (PMC11464771; doi:10.1038/s41467-024-51758-z)
Supplement: Supplementary file 5 — Supplementary Data 2 [file 41467_2024_51758_MOESM5_ESM.xlsx]

## Sheet: Supplementary Data 2
Candidate	Enzyme	Interpro ID	Name in text	Nucleotide Sequence	Protein Sequences (ORF)	Direction
MMT	Methionine S-methyltransferase	IPR025779	SaMMT1	GCCACTCGAACCAACCTCCGATCTCCTGAACAACCAACCTCCGATCTCCTAAACCAATGGCGGGCGAGGACAAGGACGTCGATGCCTTCCTCGCCGACTGCACCGTCTCCGGCGACGCCGCCTACAACGCCGCCAAGGCCGTGCTCGAGCGCCTCCACGCTCCGGCCACCAGGCCCGCCGCGCGACGCCTCCTCGGCGCTGTACGCCGACGCTTTGCCCGAGACCCCGCCACCGGGGAGGACTGCTTCCGCACCTACCACTTCCGCATCCACGACGTCCAGCTTGACCCTCACATCCAAGGTTTCCAACAAAGAAAGAAGCTAACAATGATGGACATACCTAGCATTTTCATTCCTGAAGATTGGTCCTTCACTTTCTATGAGGGCCTCAATCGGCATC…	MAGEDKDVDAFLADCTVSGDAAYNAAKAVLERLHAPATRPAARRLLGAVRRRFARDPATGEDCFRTYHFRIHDVQLDPHIQGFQQRKKLTMMDIPSIFIPEDWSFTFYEGLNRHQDSIFRDKTVAELGCGNGWISIALAEKWSPSKVYGLDINPRAVKIAWINLYLNALDDDGLPIYDKEGKTLLDRVEFHESDLLSYCRDNNMELDRIVGCIPQILNPNPEAMSKIITENSSEEFLYSLSNYCALQGFVEDQFGLGLIARAVEEGIAVIKPSGIMVFNMGGRPGQGVCERLFERRGFRITKLWQTKIMQAADTDISALVEIEKNSRHRFEFFMDLVGDQPICARTAWAYMKSGGRISHALSVYSCQLRQPNQAKKIFEFLRDGFREVSSSLDLSFDDD…	5' - 3'
MMT	Methionine S-methyltransferase	IPR025779	SaMMT2	AATCAGCTAAAGCTAAAGCCACCTATCTCTCGGTTGTTAATAATAAGCTGAAGAAGGAAATGGGCAGCGAGGGCGTGGTGGTGGATTTCCTGAAGCGGTGCGAGCCCTCCGGCGACGCCGCCTACGGGGAGCTCAAGGCACTGCTCGGCCGCCTCCATGACCCAGCAACCAGGCGCCAAGCTCGCGTCTTCCTGGCCGCGCTCCGGGGCCATTCTTCCGATGATGGCGGTGACTTGTTCTTCCGGCGGTACGGCTTCGCCATCCGGGAGCTGGACCTTCGTCAATCCGTCCCCTTCTTCCATCATGCAGGAGCGTCATCAGCAGGTTTCCAACAAAGAAAGAAGCTAACAATGATGGACATACCTAGCATTTTCATTCCTGAAGATTGGTCCTTCACTT…	MGSEGVVVDFLKRCEPSGDAAYGELKALLGRLHDPATRRQARVFLAALRGHSSDDGGDLFFRRYGFAIRELDLRQSVPFFHHAGASSAGFQQRKKLTMMDIPSIFIPEDWSFTFYEGLNRHQDSIFRDKTVAELGCGNGWISIALAEKWSPSKVYGLDINPRAVKIAWINLYLNALDDDGLPIYDKEGKTLLDRVEFHESDLLSYCRDNNMELDRIVGCIPQILNPNPEAMSKIITENSSEEFLYSLSNYCALQGFVEDQFGLGLIARAVEEGIAVIKPSGIMVFNMGGRPGQGVCERLFERRGFRITKLWQTKIMQAADTDISALVEIEKNSRHRFEFFMDLVGDQPICARTAWAYMKSGGRISHALSVYSCQLRQPNQAKKIFEFLRDGFREVSSSL…	5' - 3'
SDC	Diaminopimelate decarboxylase	IPR008286	SaDAPDC	CAATCGTTAAGTGGAGCTGCTGATGCACTATATTCATACTGTTGTGTAAGATTTAGGCACCAACATTTTTTCAGGGGCATGACTTTGAGCTGAAGTGTCTAGGGTTTTGGGTTGTAAGGCATCATGCTATCTTTCAACAGTAAATACGAAATTCTCTTAATGGCATGGCATAATGGATACAAAATGGCGCTAAGATTTACACCTTCGAAGGACTTATTCACTGAGCCAAGCGATTCTGACATTACAAACCAAATCACCTTGTACCGAGTTACAAATTCCACTACAAGCACAAGGGGGAAAAAACTCAGAACCGGGCATGATTATCATCAATCGATTTCACTCATTGCAGTTACAGATGAGTGTCTAAACAGGCAAACCATCAAAAAACTTCATGTAATC…	MAAANMLSRSLLPTLNPSLVTRPNRGSPAVVSLPRRQSRLLSLRASVSTTSPSPTPQPAAAAARPPKHCFQRGADGYLYCEGVRVEDAMAVAVRSPFYLYSKPQILRNFDAYRDALRDLRSVVGYAVKANNNLFVLKLLQGLECGSVLVSGNELRLALEAGFEPTKCIFNGNGKTLEDLKLAAKHGVFVNVDSEFDLKNIVRAARETGKKVSILLRINPDVDPQVHPYVATGNKTSKFGIRNEKLQWFLDSIKSYSNDIKLVGVHCHLGSTITKVDIFKDAAVLMVNYVDEIRAQGFELEYLNIGGGLGIDYQHTDAVLPTPMDLINTVRELVLSQDLTLIIEPGRSLIANTCCFVNRVTGVKSNGTKNFIVVDGSMAELIRPSLYGAYQHIELVSPPS…	3' - 5'
SDC	Ornithine decarboxylase	IPR008286	SaODC	GTAGAGTTCTAGGACCATAGGCCCTGGTCCCAATTGGCATTAGCAAAAAGACCAACATGTGCAGTTATTACAATCAGCACACCCCAGTTTCACTCACACCATCGCAACCAGACAGAACAGAAGAAAACCACGCCACCACTCTGAAACACTCATTACGCTCTCATTCAGCTAAACATTTCTGCATACAGACCGATCTTATCACGTAGCTTCTTCATCATCAGCATCAGGTGCAACATCTCTTGTCCCAGGATTCATCCCAACCTACAAGCGCAATGGCCCCAAGGCTCTTCTCTACAGGGAGGATACCACATCTTCGAATCCAGTCACCATTTTCAGGGGGAGAAGCACACTCCAGCACGTGATCATTGATATCACCATCTGCCATAACTGCTTCATGTT…	MVGGSPMPMQAMLVVPGVKDRKVLSFKGDALKENDAIRSITSSTPAQRSAFHVLDLAKVVDLYRAWRRALPNVRPYYAVKCNSEPALLGALAALGAGFDCASHAEIDAVLALGVHPSSIVYANPCKPESHLEHAAAAGVNLTTYDSEEEVAKVRRCHPRCELLLRIKGPDDEEAQCDLGIKYGALADEVVPLLRAAQRAGVPVAGVAFNVGSPASRMDLYRDAIEAARAAFDAAAGLGMPPMRVLDIGGGFTAGATFEEAAAVINDALARHFGDLPYVEVISEPGRYFVKKAITLAARVIGKRTRGEVREYWIDDGVYGSFNCVIMDHYKPRPRPLVTPRPGEAKYTSTVFGPTCDSQDMVVTGYKLPEMSVGDWLVFDDMGAYTTAAGSKFNGFDTSD…	3' - 5'
SDC	Arginine decarboxylase	IPR008286	SaADC	CAACGCGCAGCCGCCCATTCCGCATCCGCCTACCCATTCTCTCGTCGCCGCCCCCACCCCCCGTCGCCTCCTGACCGCCGGCGTGGGGTGCCCGGGCTCCACCACCGGCGACGCCTCCCTCTCCGTCGCGCGCGCTCCCACCGCCTGCTCCGTTTGCGGGGGTAGCCGGGGCTCCGGCCTCGGCGGCTTTCAAAGCCCCCTCCTTCACAGGATCCAAAATCCCGTCCTAGAGTTCTTCTACCTCCCCTTCCAGAATTTCCTCTTTTGGCATTCTCAATAGCCAGATTCTTTTTCTTTTGTTTCCCTCCCTTCCATCTCTCCACCTCTTTTGATTTCGATTCACCGGATTTCCTATCTTCCTGTTAGTAAATCGACTCCTCAATCGATCCGCCGCATCTA…	MPALAVDAAAPVAHAFASSCDAARFPVAPLLGPAAADPDTKQEWSADLSSALYNVDGWGAPYFFVNDDGDIAVRPHGAATLPGQEIDLAKVVAKAAATRAAGGLGLPLPLLVRFPDVLRHRVEALNAAFDYAVRSTGYASRYQGVYPVKCNQDRYVVEDIVESGEPFRFGLEAGSKPELLLAMSCLAARGNPDALLVCNGYKDHEYVSLALMARTVGLNTVVVLEQEEELDIVVEASRRLGVRPVVGMRAKLRTKHAGHFGSTSGEKGKFGLTAAQILSVVTKLKALGMLDCLQLLHFHIGSQIPTTALLSDGVGEAAQIYCELARLGAGMRVIDVGGGLGIDYDGSHSAQTDMSVAYSLEEYAAAVVAAVGRVCDRRGVQHPIICSESGRALVSHHSV…	5' - 3'
DOX	Copper amine oxidase	IPR000269	SaDOX	AAGCCATTCGCCAAATCACCCCACTCCCTCAGCGACCACCGCGTCCCCTCCTCGGCTGCTTCCGGCGGACGGAGAGAGAACCCCGGTCCCCTTCCTAGGGTTCCCGGAGCCCTAGCCCGAACCCCGCACTCTCGAGGACCCCGGCGACTAGCAGGAGCGGCGGCGGAGAGGGAGGCAGAAGGCGCGGGAGAGGCGGAGGGCCTGTGCTGTATGTCAGATCGTCTGTGCCGGCGAGGCGGAGGCGGAGGAGGAGAATACGGACACGGTCAGCTCGCGAATCCGCTCCAATGGCCTCAGCTAAGGAAAAGGCGGCGGTCTGCTGCGTCGGAGGCGCGCCCGCACGTGGCGAACCCGTTGCCGTGCGGGCGATCCCGGAGTCCCCGCCCGGGAAGGTGGAGA…	MASAKEKAAVCCVGGAPARGEPVAVRAIPESPPGKVEMAASDEHVAASAVGGGVVIEEIATVQPTIAKASSKGIPIMTRAQRSHPLDPLSATEIAVAVATVRAAGRSPEERDSMRFSEVVLLEPEKNVVALADAYFFPPFQPSLLPRSKGSAVIPSRLPPRRAKLVIYNKHSNETSIWIVELSEVHAATRGGHHRGKVISSEVIPDVQPAMDAMEYAECEATVKSYPPFIEAMKRRGVDDMDLVMVDTWCAGYYGDADAPSRRLGKPLIFCRTESDSPMENGYARPVEGIHAIVDVQNNTVIEFEDRKLVPLPPPDHLRNYTPGETRGGVDRSDVKPLIINQPEGPSFRINGYFVEWQKWNFRIGFTPKEGLVIHSVAYVDGSRGRRPIAHRLSFVEMV…	5' - 3'
DOX	Copper amine oxidase	IPR000269	SaCAO1	TATTTTAGTAATATTTGACCATCAGTCTTATTCATTTTTAAGAAATTATCATATATTTTATTCTGATTCATTTTATCACTAAACAAAATTGGATCATAACTAATAATTTTATTTCCGAACAAACAATAGATTAAATAGCCTTAGATTGAGTGTTTGAGGCAGAACAATTTGCCTCACCTCAATGGTCTATTACCACTTCACCAATCACCAGCTTTAGGAAACGGAAAGCGCGACCTGATTTGCAATTTGCAAAGCCACATCACCTGACAGCACAAGTGCAGTTCGGGGAGTGACCACTGCTGGGCGGTCTCGTTCTGAGGATCGGGTTCCTCTCGAAGAAATTGGACGGCCGGAGCTCGAACGCCCCGCTGATCGTCGGCATCACGGGGAAGTCCTCCT…	MARTPLAVMLALLLLPGALCVTATAAHRHPLDPLDPAEITAVRAAVLASPLVLARPLTFHYVGLDESDKADVLAYAYHGAGRVPHRCSLPRRAFVIARAGGQSHEFRVDITNASSPSVLSHAVHRGAGFPTLTLDEQFEAVALPPAYPPFRESVRRRGVDMDDVLCAVFPVGWFGGDQMSQRRLAKMLCFVAGDTANFYARPIEGVTMVVDLDEMAIVEYRDRVTYPVPKAEGTDYRASKAGPPLAGPEPAPSVVVQPKGRGFHIDGHVVRWANWEFHVGFDMRAGTVISLASVLDPDTGTRRRVLYRGFVSEVFVPYMDPVEEWYYRTFLDAGEYGLGLWAFPLQPRADCPSNAAYFDGYYAGQDGEPVQGENMICVFERYSGDVAWRHTEAGFPGQV…	3' - 5'
