# Supplementary material for: Elucidation of Spartina dimethylsulfoniopropionate synthesis genes enables engineering of stress tolerant plants
Source: Nat Commun. 2024 Oct 9;15:8568. doi: 10.1038/s41467-024-51758-z (PMC11464771; doi:10.1038/s41467-024-51758-z)
Supplement: Supplementary file 6 — Supplementary Data 3 [file 41467_2024_51758_MOESM6_ESM.xlsx]

## Sheet: Supplementary Data 3
BLAST Protein Identification	Protein identification percentage	Exclusive unique peptide count	Exclusive unique spectrum count	Exclusive spectrum count	Percentage of total spectra	Percentage sequence coverage	Length
Phosphoenolpyruvate carboxykinase (ATP) OS=Zoysia japonica OX=309978 GN=PCK PE=3 SV=1	1	51	132	1077	0.0106	0.752	576
Ribulose bisphosphate carboxylase large chain OS=Sporobolus helvolus OX=1629762 GN=rbcL PE=3 SV=1	1	39	97	793	0.00779	0.636	483
Glycine cleavage system P protein (Fragment) OS=Eragrostis curvula OX=38414 GN=EJB05_55609 PE=3 SV=1	1	41	67	118	0.00116	0.46	1099
Phosphoenolpyruvate carboxylase OS=Panicum hallii OX=206008 GN=PAHAL_2G226300 PE=3 SV=1	1	44	66	107	0.00105	0.478	1002
Peptidase_S9 domain-containing protein (Fragment) OS=Eragrostis curvula OX=38414 GN=EJB05_06907 PE=4 SV=1	1	34	58	128	0.00126	0.459	959
Predicted protein OS=Hordeum vulgare subsp. vulgare OX=112509 PE=2 SV=1	1	30	57	140	0.00137	0.115	3028
PDZ domain-containing protein OS=Eragrostis curvula OX=38414 GN=EJB05_19730 PE=3 SV=1	1	35	46	71	0.000697	0.411	1110
Uncharacterized protein (Fragment) OS=Eragrostis curvula OX=38414 GN=EJB05_39303 PE=4 SV=1	1	32	37	45	0.000442	0.267	1429
Alpha-mannosidase OS=Sorghum bicolor OX=4558 GN=SORBI_3005G132400 PE=3 SV=1	1	26	33	59	0.000579	0.289	1035
Uncharacterized protein OS=Setaria italica OX=4555 GN=101784674 PE=3 SV=1	1	20	32	63	0.000619	0.523	509
Glutamine synthetase OS=Setaria viridis OX=4556 GN=SEVIR_1G317300v2 PE=3 SV=1	1	17	32	71	0.000697	0.48	404
Heat shock 70 kDa protein 3 OS=Zea mays OX=4577 GN=103650526 PE=2 SV=1	1	22	29	47	0.000461	0.42	591
Fructose-bisphosphate aldolase OS=Eragrostis curvula OX=38414 GN=EJB05_29187 PE=3 SV=1	1	19	29	65	0.000638	0.441	399
Heat shock 70 kDa protein	1	18	27	38	0.000373	0.378	705
Inorganic diphosphatase OS=Brachypodium distachyon OX=15368 GN=100821009 PE=3 SV=1	1	15	26	49	0.000481	0.664	214
Ribulose bisphosphate carboxylase small subunit OS=Eragrostis curvula OX=38414 GN=EJB05_57676 PE=3 SV=1	1	12	25	150	0.00147	0.688	154
Malic enzyme OS=Arundo donax OX=35708 PE=3 SV=1	1	17	25	45	0.000442	0.404	584
Homogentisate 1	1	13	24	51	0.000501	0.363	485
Uncharacterized protein OS=Eragrostis curvula OX=38414 GN=EJB05_22077 PE=3 SV=1	1	20	23	35	0.000344	0.503	579
Delta-aminolevulinic acid dehydratase OS=Eragrostis curvula OX=38414 GN=EJB05_41038 PE=3 SV=1	1	16	23	40	0.000393	0.454	427
Uncharacterized protein OS=Eragrostis curvula OX=38414 GN=EJB05_34747 PE=3 SV=1	1	20	23	26	0.000255	0.323	690
Pyrroline-5-carboxylate reductase OS=Eragrostis curvula OX=38414 GN=EJB05_18819 PE=3 SV=1	1	15	22	45	0.000442	0.479	388
Methylmalonate-semialdehyde dehydrogenase (CoA acylating) OS=Hordeum vulgare subsp. vulgare OX=112509 PE=3 SV=1	1	15	21	36	0.000353	0.388	562
UDP-arabinopyranose mutase OS=Eragrostis curvula OX=38414 GN=EJB05_05754 PE=3 SV=1	1	15	21	54	0.00053	0.362	412
AB hydrolase-1 domain-containing protein (Fragment) OS=Eragrostis curvula OX=38414 GN=EJB05_46050 PE=3 SV=1	1	12	21	38	0.000373	0.327	523
Phenylalanine ammonia lyase3 OS=Zea mays OX=4577 GN=ZEAMMB73_Zm00001d051161 PE=3 SV=1	1	16	20	30	0.000295	0.642	257
Phenylalanine ammonia lyase OS=Indosasa hispida OX=548149 GN=PAL PE=2 SV=1	1	11	20	32	0.000314	0.697	208
Glutamate dehydrogenase OS=Eragrostis curvula OX=38414 GN=EJB05_38507 PE=3 SV=1	1	14	20	34	0.000334	0.396	419
CYTOSOL_AP domain-containing protein OS=Panicum miliaceum OX=4540 GN=C2845_PM12G29580 PE=3 SV=1	1	14	19	26	0.000255	0.328	613
GPN1 OS=Arundo donax OX=35708 PE=3 SV=1	1	15	19	28	0.000275	0.407	531
RCK N-terminal domain-containing protein OS=Eragrostis curvula OX=38414 GN=EJB05_40239 PE=4 SV=1	1	13	18	25	0.000245	0.154	1004
Phosphoenolpyruvate carboxykinase (ATP) OS=Chandrasekharania keralensis OX=2358305 GN=pck-1P1 PE=3 SV=1	1	8	17	67	0.000658	0.715	383
Serine hydroxymethyltransferase OS=Setaria viridis OX=4556 GN=SEVIR_9G098000v2 PE=3 SV=1	1	12	16	22	0.000216	0.317	565
Uncharacterized protein OS=Eragrostis curvula OX=38414 GN=EJB05_06560 PE=4 SV=1	1	12	15	23	0.000226	0.279	567
Inosine-5'-monophosphate dehydrogenase OS=Oryza meridionalis OX=40149 PE=3 SV=1	1	12	15	28	0.000275	0.341	507
Adenosylhomocysteinase OS=Eragrostis curvula OX=38414 GN=EJB05_28055 PE=3 SV=1	1	13	15	18	0.000177	0.308	506
Fructose-bisphosphate aldolase OS=Eragrostis curvula OX=38414 GN=EJB05_18043 PE=3 SV=1	1	14	14	18	0.000177	0.551	385
Glutamate dehydrogenase OS=Sorghum bicolor OX=4558 GN=SORBI_3001G059100 PE=3 SV=1	1	11	14	22	0.000216	0.404	418
Alkaline/neutral invertase OS=Panicum hallii var. hallii OX=1504633 GN=GQ55_1G258600 PE=3 SV=1	1	11	14	22	0.000216	0.253	521
Thiamine thiazole synthase	1	7	14	26	0.000255	0.261	360
Elongation factor Ts	1	12	14	16	0.000157	0.175	935
GrpE protein homolog OS=Eragrostis curvula OX=38414 GN=EJB05_49763 PE=3 SV=1	1	10	14	20	0.000196	0.3	427
Aspartate aminotransferase OS=Sorghum bicolor OX=4558 GN=SORBI_3003G303300 PE=3 SV=1	1	10	13	16	0.000157	0.243	527
Malic enzyme OS=Zea mays OX=4577 GN=ZEAMMB73_Zm00001d043601 PE=3 SV=1	1	9	13	40	0.000393	0.277	672
Phenylalanine ammonia lyase (Fragment) OS=Saccharum hybrid cultivar Co 93009 OX=672235 PE=2 SV=1	1	5	13	22	0.000216	0.802	86
Uncharacterized protein OS=Eragrostis curvula OX=38414 GN=EJB05_07874 PE=3 SV=1	1	9	13	17	0.000167	0.282	503
Uncharacterized protein OS=Setaria viridis OX=4556 GN=SEVIR_1G167100v2 PE=4 SV=1	1	6	12	18	0.000177	0.138	545
CN hydrolase domain-containing protein OS=Eragrostis curvula OX=38414 GN=EJB05_21463 PE=4 SV=1	1	9	12	19	0.000187	0.468	316
Uncharacterized protein OS=Panicum hallii OX=206008 GN=PAHAL_3G139800 PE=4 SV=1	1	10	12	16	0.000157	0.131	853
Pyruvate dehydrogenase E1 component subunit alpha OS=Eragrostis curvula OX=38414 GN=EJB05_19981 PE=4 SV=1	1	10	12	16	0.000157	0.287	414
Phenylalanine ammonia-lyase OS=Eragrostis curvula OX=38414 GN=EJB05_20712 PE=3 SV=1	1	8	11	19	0.000187	0.405	242
Inorganic diphosphatase OS=Eragrostis curvula OX=38414 GN=EJB05_34346 PE=3 SV=1	1	8	11	21	0.000206	0.415	236
Amidohydro-rel domain-containing protein OS=Sorghum bicolor OX=4558 GN=SORBI_3003G329400 PE=3 SV=1	1	8	11	14	0.000137	0.228	451
Uncharacterized protein OS=Zea mays OX=4577 GN=ZEAMMB73_Zm00001d048737 PE=4 SV=1	1	8	10	14	0.000137	0.472	214
Putative aldehyde dehydrogenase MIS1 OS=Cleistogenes songorica OX=121774 GN=Aldedh PE=2 SV=1	1	10	10	11	0.000108	0.254	568
Uncharacterized protein OS=Setaria viridis OX=4556 GN=SEVIR_5G381300v2 PE=3 SV=1	1	6	10	16	0.000157	0.473	239
Uncharacterized protein OS=Dichanthelium oligosanthes OX=888268 GN=BAE44_0018189 PE=4 SV=1	1	8	10	12	0.000118	0.152	591
Uncharacterized protein (Fragment) OS=Eragrostis curvula OX=38414 GN=EJB05_26240 PE=4 SV=1	1	9	10	13	0.000128	0.242	327
Chorismate synthase OS=Panicum hallii OX=206008 GN=PAHAL_9G528100 PE=3 SV=1	1	10	10	12	0.000118	0.298	467
Uncharacterized protein (Fragment) OS=Eragrostis curvula OX=38414 GN=EJB05_24682 PE=4 SV=1	1	8	10	14	0.000137	0.158	767
Uncharacterized protein OS=Triticum turgidum subsp. durum OX=4567 GN=TRITD_1Av1G176390 PE=4 SV=1	1	7	9	14	0.000137	0.659	217
Amine oxidase OS=Eragrostis curvula OX=38414 GN=EJB05_39125 PE=3 SV=1	1	8	9	15	0.000147	0.166	838
Acetyltransferase component of pyruvate dehydrogenase complex OS=Setaria viridis OX=4556 GN=SEVIR_1G004300v2 PE=3 SV=1	1	8	9	13	0.000128	0.172	494
Oxygen-evolving enhancer protein 2	1	7	9	21	0.000206	0.397	287
Phenylalanyl-tRNA synthetase beta subunit OS=Eragrostis curvula OX=38414 GN=EJB05_32291 PE=3 SV=1	1	8	9	10	9.82e-05	0.17	639
AAI domain-containing protein OS=Setaria viridis OX=4556 GN=SEVIR_9G387000v2 PE=4 SV=1	1	4	8	22	0.000216	0.235	196
Cysteine synthase OS=Oryza punctata OX=4537 PE=3 SV=1	1	6	8	13	0.000128	0.316	333
Uncharacterized protein OS=Setaria viridis OX=4556 GN=SEVIR_5G389900v2 PE=3 SV=1	1	6	8	11	0.000108	0.191	467
Phosphoenolpyruvate carboxylase OS=Eragrostis curvula OX=38414 GN=EJB05_25025 PE=3 SV=1	1	7	8	10	9.82e-05	0.174	1013
Uncharacterized protein OS=Sorghum bicolor OX=4558 GN=SORBI_3001G062300 PE=3 SV=2	1	8	8	9	8.84e-05	0.0955	1372
Glutamine synthetase OS=Phragmites australis OX=29695 GN=GS2 PE=2 SV=1	1	5	7	8	7.86e-05	0.24	433
Pyruvate dehydrogenase E1 component subunit beta OS=Eragrostis curvula OX=38414 GN=EJB05_48031 PE=4 SV=1	1	5	7	9	8.84e-05	0.17	399
Fructose-bisphosphate aldolase OS=Eragrostis curvula OX=38414 GN=EJB05_55986 PE=3 SV=1	1	6	7	11	0.000108	0.435	397
Uncharacterized protein OS=Eragrostis curvula OX=38414 GN=EJB05_53661 PE=3 SV=1	1	7	7	8	7.86e-05	0.0822	1374
Patellin-1 OS=Zea mays OX=4577 GN=100192106 PE=2 SV=1	1	5	7	10	9.82e-05	0.304	326
Glutamine synthetase OS=Setaria viridis OX=4556 GN=SEVIR_1G317300v2 PE=3 SV=1	1	4	7	30	0.000295	0.499	359
Uncharacterized protein OS=Arundo donax OX=35708 PE=3 SV=1	1	7	7	14	0.000137	0.312	263
Fructose-bisphosphate aldolase OS=Sorghum bicolor OX=4558 GN=SORBI_3010G188300 PE=3 SV=1	1	7	7	11	0.000108	0.238	386
Phosphoenolpyruvate carboxylase OS=Eragrostis curvula OX=38414 GN=EJB05_32917 PE=3 SV=1	1	7	7	9	8.84e-05	0.143	1005
Phosphoenolpyruvate carboxykinase (ATP) OS=Zoysia japonica OX=309978 GN=PCK PE=3 SV=1	1	3	7	13	0.000128	0.715	277
Peroxidase OS=Panicum hallii OX=206008 GN=PAHAL_5G009900 PE=3 SV=1	1	3	6	8	7.86e-05	0.181	260
Phosphoenolpyruvate carboxykinase (Fragment) OS=Alloteropsis angusta OX=486853 GN=pck PE=4 SV=1	1	4	6	11	0.000108	0.703	91
Phytocyanin domain-containing protein (Fragment) OS=Eragrostis curvula OX=38414 GN=EJB05_41972 PE=4 SV=1	1	5	6	9	8.84e-05	0.18	295
Phosphoenolpyruvate carboxykinase (ATP) (Fragment) OS=Sporobolus maritimus OX=49786 GN=pck PE=2 SV=1	1	3	6	20	0.000196	0.326	89
Phosphopyruvate hydratase OS=Panicum hallii var. hallii OX=1504633 GN=GQ55_3G345500 PE=3 SV=1	1	5	6	6	5.89e-05	0.205	497
Serine hydroxymethyltransferase OS=Eragrostis curvula OX=38414 GN=EJB05_28047 PE=3 SV=1	1	5	6	9	8.84e-05	0.134	528
3-methyl-2-oxobutanoate hydroxymethyltransferase OS=Aegilops tauschii subsp. strangulata OX=200361 PE=3 SV=1	1	6	6	7	6.87e-05	0.212	382
PWWP domain-containing protein OS=Panicum miliaceum OX=4540 GN=C2845_PM05G35370 PE=4 SV=1	1	5	6	7	6.87e-05	0.1	1155
MINDY_DUB domain-containing protein OS=Eragrostis curvula OX=38414 GN=EJB05_40982 PE=4 SV=1	1	5	6	7	6.87e-05	0.173	700
Phenylalanine ammonia-lyase OS=Eragrostis curvula OX=38414 GN=EJB05_20710 PE=3 SV=1	1	5	6	9	8.84e-05	0.103	719
Thioredoxin-dependent peroxiredoxin OS=Setaria italica OX=4555 GN=SETIT_1G184000v2 PE=4 SV=1	1	5	6	9	8.84e-05	0.388	234
GrpE protein homolog OS=Panicum hallii var. hallii OX=1504633 GN=GQ55_1G297400 PE=3 SV=1	1	6	6	7	6.87e-05	0.276	355
Ribulose bisphosphate carboxylase small subunit OS=Setaria viridis OX=4556 GN=SEVIR_3G276100v2 PE=3 SV=1	1	4	6	17	0.000167	0.841	107
Thioredoxin-dependent peroxiredoxin OS=Panicum miliaceum OX=4540 GN=C2845_PM09G06200 PE=4 SV=1	1	4	6	8	7.86e-05	0.196	179
5-methyltetrahydropteroyltriglutamate--homocysteine S-methyltransferase OS=Oryza meridionalis OX=40149 PE=3 SV=1	1	5	6	6	5.89e-05	0.107	785
50S ribosomal protein L12-1 OS=Panicum miliaceum OX=4540 GN=C2845_PM08G21160 PE=3 SV=1	1	5	6	9	8.84e-05	0.252	218
HECT-type E3 ubiquitin transferase OS=Eragrostis curvula OX=38414 GN=EJB05_01890 PE=4 SV=1	1	4	6	8	7.86e-05	0.0214	3648
Nucleoside diphosphate kinase OS=Eragrostis curvula OX=38414 GN=EJB05_36277 PE=3 SV=1	1	5	5	5	4.91e-05	0.206	174
Dihydrolipoyl dehydrogenase OS=Brachypodium distachyon OX=15368 GN=100826755 PE=3 SV=1	1	5	5	6	5.89e-05	0.121	604
Malate dehydrogenase OS=Eragrostis curvula OX=38414 GN=EJB05_21995 PE=3 SV=1	1	4	5	5	4.91e-05	0.177	356
Molybdenum cofactor biosynthesis protein C OS=Eragrostis curvula OX=38414 GN=EJB05_37693 PE=3 SV=1	1	4	5	7	6.87e-05	0.255	278
Ribulose bisphosphate carboxylase small subunit OS=Arundo donax OX=35708 PE=3 SV=1	1	4	5	12	0.000118	0.896	96
Superoxide dismutase OS=Eleusine coracana OX=4511 GN=SOD PE=2 SV=1	1	4	5	12	0.000118	0.239	260
Myo-inositol 1-phosphate synthase OS=Sporobolus alterniflorus OX=29706 GN=INO1 PE=2 SV=1	1	5	5	8	7.86e-05	0.141	525
Uncharacterized protein (Fragment) OS=Eragrostis curvula OX=38414 GN=EJB05_06407 PE=3 SV=1	1	5	5	8	7.86e-05	0.131	536
Glyceraldehyde-3-phosphate dehydrogenase OS=Oryza rufipogon OX=4529 PE=3 SV=1	1	5	5	7	6.87e-05	0.136	431
SAP domain-containing protein (Fragment) OS=Eragrostis curvula OX=38414 GN=EJB05_06362 PE=4 SV=1	1	4	4	5	4.91e-05	0.0762	735
Uncharacterized protein (Fragment) OS=Eragrostis curvula OX=38414 GN=EJB05_51828 PE=3 SV=1	1	4	4	5	4.91e-05	0.111	495
Phosphoenolpyruvate carboxykinase (ATP) OS=Chandrasekharania keralensis OX=2358305 GN=pck-1P1 PE=3 SV=1	1	2	4	14	0.000137	0.551	98
Uncharacterized protein OS=Setaria viridis OX=4556 GN=SEVIR_5G429600v2 PE=4 SV=1	1	4	4	4	3.93e-05	0.122	549
Acetyltransferase component of pyruvate dehydrogenase complex OS=Eragrostis curvula OX=38414 GN=EJB05_53337 PE=3 SV=1	1	4	4	5	4.91e-05	0.1	558
Uncharacterized protein OS=Panicum miliaceum OX=4540 GN=C2845_PM01G13850 PE=4 SV=1	1	3	4	5	4.91e-05	0.264	174
Phosphopyruvate hydratase OS=Setaria viridis OX=4556 GN=SEVIR_4G024700v2 PE=3 SV=1	1	3	4	4	3.93e-05	0.222	473
Aminotran_1_2 domain-containing protein OS=Hordeum vulgare subsp. vulgare OX=112509 PE=4 SV=1	1	4	4	4	3.93e-05	0.0886	542
CS domain-containing protein OS=Eragrostis curvula OX=38414 GN=EJB05_45545 PE=4 SV=1	1	4	4	5	4.91e-05	0.159	309
Uncharacterized protein OS=Eragrostis curvula OX=38414 GN=EJB05_39997 PE=4 SV=1	1	3	4	5	4.91e-05	0.071	352
Plasma membrane ATPase OS=Aeluropus littoralis OX=110874 PE=2 SV=1	1	4	4	4	3.93e-05	0.0509	962
Glutathione reductase OS=Eleusine coracana OX=4511 GN=GR PE=2 SV=1	1	4	4	4	3.93e-05	0.113	594
Putative aspartyl aminopeptidase OS=Zea mays OX=4577 GN=RCOM_1506700_0 PE=3 SV=1	1	3	4	5	4.91e-05	0.178	318
Uncharacterized protein OS=Oryza meyeriana var. granulata OX=110450 GN=E2562_029147 PE=3 SV=1	1	3	4	4	3.93e-05	0.0571	595
WD-40 repeat-containing protein MSI4 OS=Panicum miliaceum OX=4540 GN=C2845_PM07G20600 PE=3 SV=1	1	4	4	5	4.91e-05	0.177	469
Uncharacterized protein (Fragment) OS=Eragrostis curvula OX=38414 GN=EJB05_23810 PE=4 SV=1	1	4	4	4	3.93e-05	0.164	271
Malic enzyme OS=Panicum miliaceum OX=4540 GN=C2845_PM17G07840 PE=3 SV=1	1	4	4	6	5.89e-05	0.101	656
Uncharacterized protein OS=Oryza brachyantha OX=4533 GN=102704311 PE=3 SV=1	1	4	4	5	4.91e-05	0.119	536
Uncharacterized protein OS=Aegilops tauschii subsp. strangulata OX=200361 PE=4 SV=1	1	2	4	6	5.89e-05	0.542	131
Glutamine amidotransferase type-2 domain-containing protein OS=Eragrostis curvula OX=38414 GN=EJB05_17390 PE=3 SV=1	1	4	4	4	3.93e-05	0.0249	2167
Uncharacterized protein OS=Leersia perrieri OX=77586 PE=3 SV=1	1	3	3	4	3.93e-05	0.172	233
Uncharacterized protein OS=Panicum miliaceum OX=4540 GN=C2845_PM10G12830 PE=4 SV=1	1	2	3	6	5.89e-05	0.253	91
Phytocyanin domain-containing protein (Fragment) OS=Eragrostis curvula OX=38414 GN=EJB05_41972 PE=4 SV=1	1	3	3	5	4.91e-05	0.156	326
HYPK_UBA domain-containing protein OS=Eragrostis curvula OX=38414 GN=EJB05_03315 PE=4 SV=1	1	3	3	3	2.95e-05	0.276	123
Eukaryotic translation initiation factor 3 subunit G OS=Eragrostis curvula OX=38414 GN=EJB05_10066 PE=3 SV=1	1	3	3	3	2.95e-05	0.149	288
Uncharacterized protein OS=Panicum hallii OX=206008 GN=PAHAL_9G552500 PE=3 SV=1	1	3	3	3	2.95e-05	0.0451	909
Uncharacterized protein OS=Eragrostis curvula OX=38414 GN=EJB05_31142 PE=4 SV=1	1	3	3	3	2.95e-05	0.0527	778
Nicotianamine synthase 1 and 2 (Fragment) OS=Eleusine coracana subsp. coracana OX=191504 GN=NAS1NAS2 PE=2 SV=1	1	3	3	4	3.93e-05	0.422	116
Glyceraldehyde-3-phosphate dehydrogenase OS=Aeluropus lagopoides OX=293749 GN=GAPDH PE=2 SV=1	1	3	3	5	4.91e-05	0.135	362
Phenylalanine--tRNA ligase OS=Eragrostis curvula OX=38414 GN=EJB05_22639 PE=3 SV=1	1	3	3	3	2.95e-05	0.0703	512
Ferredoxin--NADP reductase	1	3	3	4	3.93e-05	0.114	377
Elongation factor 1-alpha (Fragment) OS=Eragrostis curvula OX=38414 GN=EJB05_35249 PE=3 SV=1	1	3	3	3	2.95e-05	0.0754	451
Uncharacterized protein OS=Panicum hallii OX=206008 GN=PAHAL_7G307100 PE=3 SV=1	1	3	3	3	2.95e-05	0.0903	565
Uncharacterized protein OS=Setaria viridis OX=4556 GN=SEVIR_1G167100v2 PE=4 SV=1	1	2	3	4	3.93e-05	0.176	427
Uncharacterized protein OS=Zea mays OX=4577 PE=2 SV=1	1	2	3	3	2.95e-05	0.295	122
Uncharacterized protein OS=Eragrostis curvula OX=38414 GN=EJB05_03182 PE=3 SV=1	1	3	3	3	2.95e-05	0.0493	649
Uncharacterized protein OS=Sorghum bicolor OX=4558 GN=SORBI_3006G055600 PE=4 SV=1	1	2	3	5	4.91e-05	0.348	198
Inorganic diphosphatase OS=Brachypodium distachyon OX=15368 GN=100821009 PE=3 SV=1	1	2	3	6	5.89e-05	0.442	269
Uncharacterized protein OS=Leersia perrieri OX=77586 PE=3 SV=1	1	3	3	4	3.93e-05	0.519	206
Glycine dehydrogenase (aminomethyl-transferring) OS=Oryza sativa subsp. japonica OX=39947 GN=B1142C05.6-2 PE=4 SV=1	1	3	3	3	2.95e-05	0.354	189
Uncharacterized protein OS=Setaria viridis OX=4556 GN=SEVIR_5G286600v2 PE=4 SV=1	1	3	3	3	2.95e-05	0.16	294
AIR carboxylase OS=Eragrostis curvula OX=38414 GN=EJB05_32464 PE=3 SV=1	1	3	3	3	2.95e-05	0.0746	667
Catalase OS=Aeluropus littoralis OX=110874 GN=CAT PE=2 SV=1	1	3	3	3	2.95e-05	0.0959	417
Phenylalanine ammonia-lyase OS=Eragrostis curvula OX=38414 GN=EJB05_38697 PE=3 SV=1	1	2	3	5	4.91e-05	0.265	98
UDP-arabinopyranose mutase OS=Eragrostis curvula OX=38414 GN=EJB05_05754 PE=3 SV=1	1	3	3	7	6.87e-05	0.359	415
Uncharacterized protein OS=Zea mays OX=4577 PE=2 SV=1	1	2	3	6	5.89e-05	0.346	211
Phosphoglycerate kinase OS=Panicum hallii var. hallii OX=1504633 GN=GQ55_3G218700 PE=3 SV=1	1	3	3	4	3.93e-05	0.117	514
Bas1 OS=Arundo donax OX=35708 PE=4 SV=1	1	3	3	5	4.91e-05	0.0811	444
Uncharacterized protein (Fragment) OS=Eragrostis curvula OX=38414 GN=EJB05_36597 PE=4 SV=1	1	2	3	5	4.91e-05	0.156	192
CN hydrolase domain-containing protein OS=Eragrostis curvula OX=38414 GN=EJB05_21463 PE=4 SV=1	1	2	3	5	4.91e-05	0.133	180
Uncharacterized protein OS=Eragrostis curvula OX=38414 GN=EJB05_35869 PE=3 SV=1	1	2	3	6	5.89e-05	0.579	107
Eukaryotic translation initiation factor 3 subunit B OS=Panicum hallii var. hallii OX=1504633 GN=GQ55_9G391000 PE=3 SV=1	1	2	3	3	2.95e-05	0.0596	373
Uncharacterized protein OS=Arundo donax OX=35708 PE=4 SV=1	1	3	3	6	5.89e-05	0.185	287
CYTOSOL_AP domain-containing protein OS=Panicum miliaceum OX=4540 GN=C2845_PM12G29580 PE=3 SV=1	1	3	3	4	3.93e-05	0.375	613
Malate dehydrogenase OS=Eragrostis curvula OX=38414 GN=EJB05_04249 PE=3 SV=1	1	3	3	4	3.93e-05	0.115	381
Heat shock 70 kDa protein 5 OS=Zea mays OX=4577 GN=100272911 PE=4 SV=1	1	3	3	4	3.93e-05	0.335	161
Lipid binding protein OS=Panicum miliaceum OX=4540 GN=C2845_PM04G28430 PE=3 SV=1	1	2	3	8	7.86e-05	0.178	197
Alkaline/neutral invertase OS=Setaria viridis OX=4556 GN=SEVIR_1G193400v2 PE=3 SV=1	1	3	3	4	3.93e-05	0.153	587
Eukaryotic translation initiation factor 3 subunit I OS=Zea mays OX=4577 GN=TIF3I1_4 PE=4 SV=1	1	3	3	4	3.93e-05	0.203	217
Chitinase OS=Arundo donax OX=35708 PE=4 SV=1	1	2	2	2	1.96e-05	0.126	302
Alkaline/neutral invertase OS=Zea mays OX=4577 GN=CINV1_3 PE=3 SV=1	1	2	2	3	2.95e-05	0.25	280
Uncharacterized protein OS=Arundo donax OX=35708 PE=4 SV=1	1	2	2	4	3.93e-05	0.545	176
Uncharacterized protein (Fragment) OS=Eragrostis curvula OX=38414 GN=EJB05_37282 PE=4 SV=1	1	2	2	2	1.96e-05	0.162	265
Malate dehydrogenase OS=Dichanthelium oligosanthes OX=888268 GN=BAE44_0024677 PE=3 SV=1	1	2	2	3	2.95e-05	0.0639	360
Non-reducing end alpha-L-arabinofuranosidase OS=Eragrostis curvula OX=38414 GN=EJB05_06852 PE=3 SV=1	1	2	2	3	2.95e-05	0.0399	677
Uncharacterized protein OS=Setaria viridis OX=4556 GN=SEVIR_2G448700v2 PE=4 SV=1	1	2	2	2	1.96e-05	0.148	221
14_3_3 domain-containing protein OS=Sorghum bicolor OX=4558 GN=SORBI_3007G134000 PE=3 SV=1	1	2	2	2	1.96e-05	0.182	231
Uncharacterized protein (Fragment) OS=Eragrostis curvula OX=38414 GN=EJB05_02944 PE=3 SV=1	1	2	2	2	1.96e-05	0.456	509
Uncharacterized protein OS=Zea mays OX=4577 PE=2 SV=1	1	2	2	3	2.95e-05	0.232	181
Ribulose-phosphate 3-epimerase OS=Oryza punctata OX=4537 PE=3 SV=1	1	2	2	3	2.95e-05	0.14	293
Fructose-bisphosphate aldolase OS=Dichanthelium oligosanthes OX=888268 GN=BAE44_0025516 PE=3 SV=1	1	1	2	3	2.95e-05	0.357	230
Uncharacterized protein (Fragment) OS=Eragrostis curvula OX=38414 GN=EJB05_44083 PE=4 SV=1	1	2	2	2	1.96e-05	0.0878	317
Phosphoribulokinase OS=Zea mays OX=4577 GN=100282845 PE=2 SV=1	1	2	2	3	2.95e-05	0.152	323
Alpha-1	1	2	2	2	1.96e-05	0.0238	1004
Uncharacterized protein OS=Setaria viridis OX=4556 GN=SEVIR_4G226700v2 PE=4 SV=1	1	2	2	2	1.96e-05	0.0358	866
RCK N-terminal domain-containing protein OS=Eragrostis curvula OX=38414 GN=EJB05_40226 PE=4 SV=1	1	2	2	2	1.96e-05	0.116	292
Uncharacterized protein (Fragment) OS=Eragrostis curvula OX=38414 GN=EJB05_07064 PE=3 SV=1	1	2	2	2	1.96e-05	0.103	252
V-type proton ATPase subunit G OS=Eragrostis curvula OX=38414 GN=EJB05_13534 PE=3 SV=1	1	2	2	3	2.95e-05	0.315	111
ATP synthase subunit beta	1	2	2	3	2.95e-05	0.0716	503
Phenylalanine ammonia-lyase OS=Zea mays OX=4577 GN=ZEAMMB73_Zm00001d051161 PE=3 SV=1	1	2	2	6	5.89e-05	0.246	199
Uncharacterized protein (Fragment) OS=Eragrostis curvula OX=38414 GN=EJB05_20435 PE=3 SV=1	1	2	2	2	1.96e-05	0.0195	1027
Adenylate kinase OS=Setaria viridis OX=4556 GN=SEVIR_6G008300v2 PE=3 SV=1	0.998	2	2	2	1.96e-05	0.0777	309
Uncharacterized protein OS=Panicum miliaceum OX=4540 GN=C2845_PM02G13450 PE=4 SV=1	1	2	2	3	2.95e-05	0.134	187
Uncharacterized protein OS=Eragrostis curvula OX=38414 GN=EJB05_12108 PE=3 SV=1	1	2	2	2	1.96e-05	0.105	238
Amylomaltase OS=Panicum miliaceum OX=4540 GN=C2845_PM04G33270 PE=3 SV=1	1	2	2	3	2.95e-05	0.0303	989
Inorganic diphosphatase OS=Brachypodium distachyon OX=15368 GN=100821009 PE=3 SV=1	1	2	2	2	1.96e-05	0.488	244
Uncharacterized protein OS=Panicum miliaceum OX=4540 GN=C2845_PM02G22030 PE=3 SV=1	1	2	2	2	1.96e-05	0.0275	1274
Uncharacterized protein OS=Panicum hallii OX=206008 GN=PAHAL_9G513800 PE=3 SV=1	1	2	2	3	2.95e-05	0.342	342
Uncharacterized protein OS=Panicum hallii OX=206008 GN=PAHAL_3G139800 PE=4 SV=1	1	2	2	2	1.96e-05	0.17	764
Peptidase_S9 domain-containing protein OS=Sorghum bicolor OX=4558 GN=SORBI_3001G248300 PE=3 SV=1	1	2	2	3	2.95e-05	0.0508	571
Uncharacterized protein OS=Oryza punctata OX=4537 PE=3 SV=1	1	2	2	4	3.93e-05	0.551	158
Uncharacterized protein OS=Setaria italica OX=4555 GN=SETIT_5G329600v2 PE=4 SV=1	1	2	2	2	1.96e-05	0.105	437
Glucan endo-1	1	2	2	2	1.96e-05	0.0577	420
Fructose-bisphosphate aldolase OS=Zea mays OX=4577 PE=2 SV=1	0.999	1	2	2	1.96e-05	0.431	397
Uncharacterized protein OS=Eragrostis curvula OX=38414 GN=EJB05_33205 PE=4 SV=1	0.994	1	2	3	2.95e-05	0.23	148
Uncharacterized protein OS=Zoysia matrella OX=38722 GN=SS5 PE=2 SV=1	1	2	2	3	2.95e-05	0.0858	303
Cysteine proteinase inhibitor OS=Setaria italica OX=4555 PE=3 SV=1	1	2	2	2	1.96e-05	0.102	244
Uncharacterized protein OS=Brachypodium distachyon OX=15368 GN=100846575 PE=3 SV=1	1	2	2	2	1.96e-05	0.0575	609
Uncharacterized protein OS=Panicum hallii OX=206008 GN=PAHAL_7G148700 PE=3 SV=1	1	2	2	2	1.96e-05	0.115	262
Phosphoenolpyruvate carboxylase OS=Panicum hallii OX=206008 GN=PAHAL_2G226300 PE=3 SV=1	1	2	2	3	2.95e-05	0.478	1002
Nicotianamine synthase 1 and 2 (Fragment) OS=Eleusine coracana subsp. coracana OX=191504 GN=NAS1NAS2 PE=2 SV=1	1	2	2	3	2.95e-05	0.311	148
Uncharacterized protein (Fragment) OS=Eragrostis curvula OX=38414 GN=EJB05_39303 PE=4 SV=1	1	2	2	2	1.96e-05	0.197	874
Uncharacterized protein OS=Aegilops tauschii subsp. strangulata OX=200361 PE=3 SV=1	1	2	2	2	1.96e-05	0.0737	353
Chitinase OS=Panicum hallii var. hallii OX=1504633 GN=GQ55_7G194300 PE=4 SV=1	1	2	2	3	2.95e-05	0.0934	289
Non-reducing end alpha-L-arabinofuranosidase OS=Panicum hallii var. hallii OX=1504633 GN=GQ55_8G019500 PE=3 SV=1	1	2	2	2	1.96e-05	0.033	767
Uncharacterized protein OS=Eragrostis curvula OX=38414 GN=EJB05_01416 PE=4 SV=1	0.999	2	2	3	2.95e-05	0.0632	601
Uncharacterized protein OS=Panicum hallii OX=206008 GN=PAHAL_9G236000 PE=3 SV=1	1	2	2	3	2.95e-05	0.109	285
Glycine cleavage system P protein (Fragment) OS=Eragrostis curvula OX=38414 GN=EJB05_55609 PE=3 SV=1	1	2	2	3	2.95e-05	0.524	866
Phosphoenolpyruvate carboxykinase (ATP) OS=Chandrasekharania keralensis OX=2358305 GN=pck-1P1 PE=3 SV=1	1	2	2	3	2.95e-05	0.541	98
Fructose-bisphosphate aldolase OS=Eragrostis curvula OX=38414 GN=EJB05_18043 PE=3 SV=1	1	2	2	2	1.96e-05	0.469	448
CP12 domain-containing protein (Fragment) OS=Eragrostis curvula OX=38414 GN=EJB05_30865 PE=4 SV=1	1	2	2	2	1.96e-05	0.256	141
RCK N-terminal domain-containing protein OS=Sorghum bicolor OX=4558 GN=SORBI_3006G271800 PE=4 SV=1	1	2	2	3	2.95e-05	0.628	78
Uncharacterized protein OS=Triticum aestivum OX=4565 PE=3 SV=1	1	2	2	2	1.96e-05	0.112	419
Uncharacterized protein OS=Oryza punctata OX=4537 PE=4 SV=1	1	1	1	1	9.82e-06	0.0915	295
Aminotran_1_2 domain-containing protein OS=Eragrostis curvula OX=38414 GN=EJB05_11217 PE=4 SV=1	0.966	1	1	1	9.82e-06	0.0284	564
Aspartate aminotransferase OS=Sorghum bicolor OX=4558 GN=SORBI_3003G303300 PE=3 SV=1	0.999	1	1	1	9.82e-06	0.243	527
UPF0098 protein OS=Dichanthelium oligosanthes OX=888268 GN=BAE44_0025588 PE=4 SV=1	0.989	1	1	1	9.82e-06	0.0622	193
Peptidyl-prolyl cis-trans isomerase OS=Arundo donax OX=35708 PE=3 SV=1	0.999	1	1	1	9.82e-06	0.036	250
Uncharacterized protein OS=Eragrostis curvula OX=38414 GN=EJB05_21691 PE=3 SV=1	0.924	1	1	1	9.82e-06	0.0459	398
Uncharacterized protein OS=Hordeum vulgare subsp. vulgare OX=112509 PE=4 SV=1	0.996	1	1	1	9.82e-06	0.0592	152
Histone H2B OS=Sorghum bicolor OX=4558 GN=SORBI_3003G092200 PE=3 SV=1	0.994	1	1	1	9.82e-06	0.157	105
CS domain-containing protein OS=Eragrostis curvula OX=38414 GN=EJB05_45545 PE=4 SV=1	1	1	1	1	9.82e-06	0.101	217
Uncharacterized protein OS=Eragrostis curvula OX=38414 GN=EJB05_41100 PE=3 SV=1	0.994	1	1	1	9.82e-06	0.0839	143
Superoxide dismutase OS=Brachypodium distachyon OX=15368 GN=100825602 PE=3 SV=1	0.893	1	1	1	9.82e-06	0.394	104
Non-specific lipid-transfer protein (Fragment) OS=Eragrostis curvula OX=38414 GN=EJB05_01991 PE=3 SV=1	0.987	1	1	1	9.82e-06	0.098	152
Uncharacterized protein OS=Oryza nivara OX=4536 PE=4 SV=1	1	1	1	1	9.82e-06	0.104	268
Phosphoglycerate kinase (Fragment) OS=Eragrostis curvula OX=38414 GN=EJB05_36212 PE=3 SV=1	0.998	1	1	2	1.96e-05	0.117	514
Uncharacterized protein OS=Eragrostis curvula OX=38414 GN=EJB05_03260 PE=3 SV=1	0.994	1	1	3	2.95e-05	0.175	647
GrpE protein homolog OS=Sorghum bicolor OX=4558 GN=SORBI_3007G112600 PE=3 SV=1	0.994	1	1	1	9.82e-06	0.132	234
Uncharacterized protein OS=Setaria viridis OX=4556 GN=SEVIR_5G262500v2 PE=3 SV=1	0.973	1	1	1	9.82e-06	0.367	150
Nucleoside diphosphate kinase OS=Sorghum bicolor OX=4558 GN=SORBI_3002G306900 PE=3 SV=1	0.999	1	1	1	9.82e-06	0.0459	196
Glyceraldehyde-3-phosphate dehydrogenase OS=Eragrostis curvula OX=38414 GN=EJB05_37639 PE=3 SV=1	0.999	1	1	2	1.96e-05	0.0443	399
Uncharacterized protein OS=Brachypodium distachyon OX=15368 GN=100843308 PE=3 SV=1	0.994	1	1	2	1.96e-05	0.302	129
GPN1 OS=Arundo donax OX=35708 PE=3 SV=1	0.994	1	1	3	2.95e-05	0.162	277
Uncharacterized protein OS=Panicum hallii var. hallii OX=1504633 GN=GQ55_5G163600 PE=3 SV=1	0.999	1	1	2	1.96e-05	0.0245	734
Alpha-L-fucosidase (Fragment) OS=Eragrostis curvula OX=38414 GN=EJB05_42285 PE=3 SV=1	0.999	1	1	1	9.82e-06	0.0418	479
GF14f protein OS=Brachypodium distachyon OX=15368 GN=100846146 PE=2 SV=1	1	1	1	1	9.82e-06	0.0537	328
Nucleoside diphosphate kinase OS=Eragrostis curvula OX=38414 GN=EJB05_23351 PE=3 SV=1	0.994	1	1	1	9.82e-06	0.0988	172
Uncharacterized protein OS=Panicum miliaceum OX=4540 GN=C2845_PM02G13450 PE=4 SV=1	0.992	1	1	1	9.82e-06	0.251	171
Uncharacterized protein OS=Setaria italica OX=4555 GN=101772083 PE=4 SV=1	1	1	1	1	9.82e-06	0.0312	448
Peroxidase OS=Zea mays OX=4577 GN=Sb03g046810_0 PE=3 SV=1	0.999	1	1	1	9.82e-06	0.0363	358
5-methyltetrahydropteroyltriglutamate--homocysteine S-methyltransferase OS=Dichanthelium oligosanthes OX=888268 GN=BAE44_0006866 PE=3 SV=1	0.994	1	1	1	9.82e-06	0.145	186
M16C_associated domain-containing protein OS=Sorghum bicolor OX=4558 GN=SORBI_3004G307100 PE=3 SV=1	0.989	1	1	1	9.82e-06	0.0135	1115
Uncharacterized protein OS=Sorghum bicolor OX=4558 GN=SORBI_3006G049900 PE=4 SV=1	1	1	1	1	9.82e-06	0.021	666
Uncharacterized protein OS=Arundo donax OX=35708 PE=4 SV=1	1	1	1	1	9.82e-06	0.146	437
Inorganic diphosphatase OS=Eragrostis curvula OX=38414 GN=EJB05_34346 PE=3 SV=1	1	1	1	2	1.96e-05	0.269	234
Inorganic diphosphatase OS=Eragrostis curvula OX=38414 GN=EJB05_34346 PE=3 SV=1	0.994	1	1	1	9.82e-06	0.259	108
Betaine aldehyde dehydrogenase OS=Zoysia tenuifolia OX=262758 PE=2 SV=1	1	1	1	1	9.82e-06	0.0211	570
Acyl carrier protein (Fragment) OS=Eragrostis curvula OX=38414 GN=EJB05_35286 PE=3 SV=1	0.949	1	1	1	9.82e-06	0.0985	132
Uncharacterized protein OS=Setaria viridis OX=4556 GN=SEVIR_5G428601v2 PE=4 SV=1	0.897	1	1	1	9.82e-06	0.098	101
S-adenosylmethionine synthase OS=Zea mays OX=4577 GN=SAMS1_1 PE=3 SV=1	0.986	1	1	1	9.82e-06	0.0294	442
NAD(P)-bd_dom domain-containing protein (Fragment) OS=Eragrostis curvula OX=38414 GN=EJB05_03795 PE=4 SV=1	1	1	1	1	9.82e-06	0.0656	259
RRM domain-containing protein OS=Zoysia matrella OX=38722 GN=ST14 PE=2 SV=1	1	1	1	1	9.82e-06	0.0914	150
Epimerase domain-containing protein OS=Eragrostis curvula OX=38414 GN=EJB05_35351 PE=4 SV=1	0.996	1	1	1	9.82e-06	0.0331	479
Cold shock protein 1 OS=Zea mays OX=4577 GN=CSP1 PE=4 SV=1	0.983	1	1	1	9.82e-06	0.0823	158
Cysteine synthase OS=Eragrostis curvula OX=38414 GN=EJB05_32048 PE=3 SV=1	0.994	1	1	2	1.96e-05	0.0276	435
Uncharacterized protein (Fragment) OS=Eragrostis curvula OX=38414 GN=EJB05_36597 PE=4 SV=1	1	1	1	1	9.82e-06	0.0498	221
Histone H2B OS=Sorghum bicolor OX=4558 GN=SORBI_3003G067300 PE=3 SV=1	0.998	1	1	1	9.82e-06	0.0685	148
Obg-like ATPase 1 OS=Eragrostis curvula OX=38414 GN=EJB05_51220 PE=3 SV=1	0.999	1	1	1	9.82e-06	0.04	425
Superoxide dismutase [Cu-Zn] OS=Oryza meyeriana var. granulata OX=110450 GN=E2562_007263 PE=3 SV=1	0.999	1	1	2	1.96e-05	0.1	229
Expansin-like EG45 domain-containing protein OS=Sorghum bicolor OX=4558 GN=SORBI_3010G240400 PE=4 SV=1	0.994	1	1	2	1.96e-05	0.101	149
Ferredoxin--NADP reductase	0.994	1	1	1	9.82e-06	0.0825	388
Uncharacterized protein OS=Aegilops tauschii subsp. strangulata OX=200361 PE=4 SV=1	0.994	1	1	1	9.82e-06	0.0809	136
Glyco_hyd_65N_2 domain-containing protein OS=Eragrostis curvula OX=38414 GN=EJB05_22319 PE=4 SV=1	0.925	1	1	1	9.82e-06	0.0173	865
Putative calcium-binding protein CML16 OS=Dichanthelium oligosanthes OX=888268 GN=BAE44_0022740 PE=4 SV=1	0.976	1	1	1	9.82e-06	0.0645	186
VOC domain-containing protein (Fragment) OS=Eragrostis curvula OX=38414 GN=EJB05_05334 PE=4 SV=1	0.999	1	1	1	9.82e-06	0.0925	159
Glycine cleavage system P protein (Fragment) OS=Eragrostis curvula OX=38414 GN=EJB05_55609 PE=3 SV=1	0.994	1	1	2	1.96e-05	0.514	185
Uncharacterized protein (Fragment) OS=Eragrostis curvula OX=38414 GN=EJB05_27141 PE=3 SV=1	1	1	1	2	1.96e-05	0.0278	539
H15 domain-containing protein OS=Oryza meyeriana var. granulata OX=110450 GN=E2562_018986 PE=3 SV=1	0.988	1	1	1	9.82e-06	0.0392	255
Glutaredoxin-dependent peroxiredoxin OS=Dichanthelium oligosanthes OX=888268 GN=BAE44_0021314 PE=3 SV=1	0.946	1	1	1	9.82e-06	0.0773	233
Glucose-1-phosphate adenylyltransferase (Fragment) OS=Eragrostis curvula OX=38414 GN=EJB05_49905 PE=3 SV=1	0.994	1	1	1	9.82e-06	0.0226	530
ZnF_CDGSH domain-containing protein OS=Panicum hallii var. hallii OX=1504633 GN=GQ55_2G356500 PE=4 SV=1	0.908	1	1	1	9.82e-06	0.0889	135
Uncharacterized protein OS=Oryza meyeriana var. granulata OX=110450 GN=E2562_005683 PE=3 SV=1	1	1	1	1	9.82e-06	0.061	213
Acetyltransferase component of pyruvate dehydrogenase complex OS=Panicum miliaceum OX=4540 GN=C2845_PM02G44220 PE=3 SV=1	0.999	1	1	1	9.82e-06	0.0259	457
Uncharacterized protein OS=Oryza meyeriana var. granulata OX=110450 GN=E2562_004222 PE=3 SV=1	0.965	1	1	1	9.82e-06	0.0705	227
Cytochrome c oxidase copper chaperone 1 (Fragment) OS=Dichanthelium oligosanthes OX=888268 GN=BAE44_0006021 PE=3 SV=1	0.254	0	0	0	0	0	132
4-hydroxy-4-methyl-2-oxoglutarate aldolase (Fragment) OS=Eragrostis curvula OX=38414 GN=EJB05_37594 PE=3 SV=1	0.545	0	0	0	0	0	164
Cysteine proteinase inhibitor OS=Eragrostis curvula OX=38414 GN=EJB05_16594 PE=3 SV=1	0.439	0	0	0	0	0	118
UTP--glucose-1-phosphate uridylyltransferase OS=Zea mays OX=4577 GN=100191463 PE=2 SV=1	0.581	0	0	0	0	0	489
Photosystem I iron-sulfur center OS=Eriachne agrostidea OX=2546637 GN=psaC PE=3 SV=1	0.506	0	0	0	0	0	88
Aldo_ket_red domain-containing protein OS=Panicum hallii var. hallii OX=1504633 GN=GQ55_9G161500 PE=4 SV=1	0.975	0	0	0	0	0	424
Acetyl-CoA acetyltransferase	0.818	0	0	0	0	0	452
Uncharacterized protein (Fragment) OS=Eragrostis curvula OX=38414 GN=EJB05_08562 PE=4 SV=1	0.086	0	0	0	0	0	302
20 kDa chaperonin chloroplastic OS=Zea mays OX=4577 GN=100191248 PE=2 SV=1	0.949	0	0	0	0	0	316
Malate dehydrogenase OS=Eragrostis curvula OX=38414 GN=EJB05_21995 PE=3 SV=1	0.172	0	0	0	0	0.177	356
GrpE protein homolog OS=Eragrostis curvula OX=38414 GN=EJB05_20847 PE=3 SV=1	0.094	0	0	0	0	0	178
Uncharacterized protein OS=Zoysia matrella OX=38722 GN=SS5 PE=2 SV=1	0.218	0	0	0	0	0	303
Transketolase OS=Panicum miliaceum OX=4540 GN=C2845_PM10G01720 PE=3 SV=1	1	0	0	0	0	0	761
C2H2-type domain-containing protein OS=Eragrostis curvula OX=38414 GN=EJB05_41120 PE=3 SV=1	0.059	0	0	0	0	0	559
Luminal-binding protein 3 OS=Zea mays OX=4577 GN=BIPE3 PE=2 SV=1	0.906	0	0	0	0	0.0954	325
Peroxidase OS=Setaria viridis OX=4556 GN=SEVIR_2G246900v2 PE=3 SV=1	0.25	0	0	0	0	0	372
Ubiquitin-like domain-containing protein OS=Eragrostis curvula OX=38414 GN=EJB05_47919 PE=4 SV=1	0.053	0	0	0	0	0	966
Transaldolase OS=Dichanthelium oligosanthes OX=888268 GN=BAE44_0004799 PE=3 SV=1	0.371	0	0	0	0	0	489
Elongation factor Tu OS=Sorghum bicolor OX=4558 GN=SORBI_3004G202200 PE=3 SV=1	0.102	0	0	0	0	0	421
Serine hydroxymethyltransferase OS=Setaria italica OX=4555 GN=101758360 PE=3 SV=1	0.974	0	0	0	0	0.333	93
RuBisCO large subunit-binding protein subunit beta	0.289	0	0	0	0	0	628
Malate dehydrogenase OS=Eragrostis curvula OX=38414 GN=EJB05_21995 PE=3 SV=1	0.258	0	0	0	0	0.135	356
FBPase_C domain-containing protein OS=Arundo donax OX=35708 PE=4 SV=1	0.255	0	0	0	0	0	32
Uncharacterized protein OS=Eragrostis curvula OX=38414 GN=EJB05_12108 PE=3 SV=1	0.938	0	0	0	0	0.105	238
PB1 domain-containing protein OS=Setaria viridis OX=4556 GN=SEVIR_5G094100v2 PE=4 SV=1	0.206	0	0	0	0	0	693
Fructose-bisphosphate aldolase OS=Oryza brachyantha OX=4533 GN=102721837 PE=3 SV=1	0.208	0	0	0	0	0.366	93
Aspartate aminotransferase OS=Eragrostis curvula OX=38414 GN=EJB05_41183 PE=3 SV=1	0.75	0	0	0	0	0	453
Uncharacterized protein OS=Eragrostis curvula OX=38414 GN=EJB05_37449 PE=4 SV=1	0.843	0	0	0	0	0	348
NAD(P)-bd_dom domain-containing protein OS=Eragrostis curvula OX=38414 GN=EJB05_34425 PE=4 SV=1	0.078	0	0	0	0	0	165
PEROXIDASE_4 domain-containing protein OS=Panicum hallii var. hallii OX=1504633 GN=GQ55_7G271500 PE=3 SV=1	0.756	0	0	0	0	0	378
PALP domain-containing protein OS=Panicum miliaceum OX=4540 GN=C2845_PM12G28540 PE=3 SV=1	0.091	0	0	0	0	0	218
NAD(P)-bd_dom domain-containing protein OS=Eragrostis curvula OX=38414 GN=EJB05_34691 PE=4 SV=1	0.427	0	0	0	0	0	498
Uncharacterized protein OS=Setaria italica OX=4555 GN=SETIT_1G109500v2 PE=4 SV=1	0.105	0	0	0	0	0	220
60S ribosomal protein L6 OS=Setaria viridis OX=4556 GN=SEVIR_7G142900v2 PE=3 SV=1	0.458	0	0	0	0	0	230
Succinate dehydrogenase assembly factor 4	0.644	0	0	0	0	0	133
Glutathione synthetase OS=Zea mays OX=4577 GN=100273590 PE=2 SV=1	0.051	0	0	0	0	0	549
Phosphoglycerate mutase (2	0.19	0	0	0	0	0	579
Peroxidase OS=Eragrostis curvula OX=38414 GN=EJB05_23111 PE=3 SV=1	0.88	0	0	0	0	0	321
Uncharacterized protein OS=Panicum miliaceum OX=4540 GN=C2845_PM14G21040 PE=4 SV=1	0.125	0	0	0	0	0	669
Uncharacterized protein OS=Eragrostis curvula OX=38414 GN=EJB05_35869 PE=3 SV=1	0.124	0	0	0	0	0.264	159
Cupin_3 domain-containing protein OS=Eragrostis curvula OX=38414 GN=EJB05_37740 PE=4 SV=1	0.593	0	0	0	0	0	150
PPIase cyclophilin-type domain-containing protein OS=Setaria italica OX=4555 PE=4 SV=1	0.399	0	0	0	0	0	217
PG_binding_1 domain-containing protein (Fragment) OS=Eragrostis curvula OX=38414 GN=EJB05_38773 PE=4 SV=1	0.15	0	0	0	0	0	246
Superoxide dismutase [Cu-Zn] OS=Zoysia japonica OX=309978 PE=2 SV=1	0.127	0	0	0	0	0	153
Superoxide dismutase [Cu-Zn] OS=Eleusine coracana OX=4511 GN=SOD2 PE=2 SV=1	0.6	0	0	0	0	0	153
Peptidase A1 domain-containing protein OS=Eragrostis curvula OX=38414 GN=EJB05_43738 PE=3 SV=1	0.348	0	0	0	0	0	178
Uncharacterized protein OS=Setaria viridis OX=4556 GN=SEVIR_9G199500v2 PE=3 SV=1	0.832	0	0	0	0	0	225
SHSP domain-containing protein OS=Aegilops tauschii subsp. strangulata OX=200361 PE=3 SV=1	0.953	0	0	0	0	0	181
5-methyltetrahydropteroyltriglutamate--homocysteine S-methyltransferase OS=Oryza meridionalis OX=40149 PE=3 SV=1	0.393	0	0	0	0	0.0432	717
Glutamine amidotransferase type-2 domain-containing protein (Fragment) OS=Eragrostis curvula OX=38414 GN=EJB05_10740 PE=3 SV=1	1	0	0	0	0	0	1620
Binding protein homolog2 OS=Zea mays OX=4577 GN=ZEAMMB73_Zm00001d054043 PE=4 SV=1	0.925	0	0	0	0	0	152
Uncharacterized protein OS=Oryza rufipogon OX=4529 PE=3 SV=1	0.399	0	0	0	0	0	141
Uncharacterized protein OS=Eragrostis curvula OX=38414 GN=EJB05_15548 PE=3 SV=1	0.995	0	0	0	0	0	355
Glyoxalase I OS=Sporobolus stapfianus OX=56623 PE=2 SV=1	0.909	0	0	0	0	0	314
Thioredoxin domain-containing protein OS=Eragrostis curvula OX=38414 GN=EJB05_17995 PE=4 SV=1	0.744	0	0	0	0	0	241
Epimerase domain-containing protein OS=Setaria viridis OX=4556 GN=SEVIR_3G307000v2 PE=4 SV=1	0.819	0	0	0	0	0	382
Photosystem I reaction center subunit IV A OS=Zea mays OX=4577 GN=100283327 PE=2 SV=1	0.987	0	0	0	0	0	145
FeThRed_A domain-containing protein (Fragment) OS=Eragrostis curvula OX=38414 GN=EJB05_20610 PE=4 SV=1	0.064	0	0	0	0	0	142
Adenylate kinase OS=Setaria viridis OX=4556 GN=SEVIR_6G008300v2 PE=3 SV=1	0.107	0	0	0	0	0.0803	299
L-ascorbate peroxidase OS=Zea mays OX=4577 GN=542476 PE=2 SV=1	0.58	0	0	0	0	0	269
Glycerophosphodiester phosphodiesterase OS=Eragrostis curvula OX=38414 GN=EJB05_21061 PE=4 SV=1	0.304	0	0	0	0	0	757
Thioredoxin H-type OS=Zea mays OX=4577 PE=2 SV=1	0.38	0	0	0	0	0	153
Protein-methionine-S-oxide reductase OS=Zea mays OX=4577 GN=100283982 PE=2 SV=1	0.976	0	0	0	0	0	221
Nucleoside diphosphate kinase OS=Sorghum bicolor OX=4558 GN=SORBI_3008G123600 PE=3 SV=1	0.272	0	0	0	0	0	230
Phosphoglycerate kinase OS=Zea mays OX=4577 GN=Zm00014a_014246 PE=3 SV=1	0.841	0	0	0	0	0	432
HMGI/Y protein OS=Zea mays OX=4577 GN=hmgi/y PE=2 SV=1	0.178	0	0	0	0	0	128
Peptidyl-prolyl cis-trans isomerase OS=Setaria viridis OX=4556 GN=SEVIR_1G180100v2 PE=3 SV=1	0.771	0	0	0	0	0	188
Chloroplast stem-loop binding protein of 41 kDa a	0.977	0	0	0	0	0	466
HGTP_anticodon domain-containing protein OS=Eragrostis curvula OX=38414 GN=EJB05_38232 PE=4 SV=1	0.462	0	0	0	0	0	748
Uncharacterized protein OS=Eragrostis curvula OX=38414 GN=EJB05_56010 PE=4 SV=1	0.051	0	0	0	0	0	257
Uncharacterized protein OS=Oryza barthii OX=65489 PE=3 SV=1	0.145	0	0	0	0	0	111
Peptidyl-prolyl cis-trans isomerase OS=Eragrostis curvula OX=38414 GN=EJB05_41028 PE=3 SV=1	0.809	0	0	0	0	0	273
Thioredoxin M-type OS=Arundo donax OX=35708 PE=4 SV=1	0.313	0	0	0	0	0	230
Peroxidase OS=Sorghum bicolor OX=4558 GN=SORBI_3003G152100 PE=3 SV=1	0.356	0	0	0	0	0	148
Uncharacterized protein OS=Panicum miliaceum OX=4540 GN=C2845_PM16G12480 PE=4 SV=1	0.194	0	0	0	0	0.157	172
Fructose-bisphosphate aldolase OS=Zea mays OX=4577 PE=2 SV=1	0.986	0	0	0	0	0.347	72
Uncharacterized protein OS=Sorghum bicolor OX=4558 GN=SORBI_3002G317600 PE=3 SV=1	0.223	0	0	0	0	0	132
Pco066521 OS=Arundo donax OX=35708 PE=3 SV=1	0.781	0	0	0	0	0	124
Uncharacterized protein OS=Setaria viridis OX=4556 GN=SEVIR_3G164000v2 PE=3 SV=1	0.26	0	0	0	0	0	166
Uncharacterized protein OS=Eragrostis curvula OX=38414 GN=EJB05_29873 PE=3 SV=1	0.737	0	0	0	0	0	244
Dihydrolipoyllysine-residue succinyltransferase OS=Panicum miliaceum OX=4540 GN=C2845_PM15G06520 PE=3 SV=1	0.318	0	0	0	0	0	449
Heat shock 70 kDa protein	0.833	0	0	0	0	0.0722	611
Ubiquitin (Fragment) OS=Lolium perenne OX=4522 GN=UBQ PE=2 SV=1	0.554	0	0	0	0	0	120
Os12g0623900 protein (Fragment) OS=Oryza sativa subsp. japonica OX=39947 GN=Os12g0623900 PE=4 SV=1	0.105	0	0	0	0	0	147
Ribose-5-phosphate isomerase (Fragment) OS=Eragrostis curvula OX=38414 GN=EJB05_15262 PE=3 SV=1	0.79	0	0	0	0	0	308
Uncharacterized protein (Fragment) OS=Eragrostis curvula OX=38414 GN=EJB05_11341 PE=4 SV=1	0.424	0	0	0	0	0	249
Gp_dh_N domain-containing protein OS=Panicum miliaceum OX=4540 GN=C2845_PM11G10310 PE=3 SV=1	0.135	0	0	0	0	0.0326	429
Uncharacterized protein (Fragment) OS=Eragrostis curvula OX=38414 GN=EJB05_21462 PE=3 SV=1	0.903	0	0	0	0	0	584
Chitinase (Fragment) OS=Eragrostis curvula OX=38414 GN=EJB05_23538 PE=4 SV=1	0.991	0	0	0	0	0	198
Uncharacterized protein OS=Eragrostis curvula OX=38414 GN=EJB05_44846 PE=3 SV=1	0.516	0	0	0	0	0	176
Glutathione reductase (Fragment) OS=Eragrostis curvula OX=38414 GN=EJB05_19257 PE=3 SV=1	0.942	0	0	0	0	0	566
Methylenetetrahydrofolate reductase OS=Eragrostis curvula OX=38414 GN=EJB05_03874 PE=3 SV=1	0.808	0	0	0	0	0	608
