# Supplementary material for: Elucidation of Spartina dimethylsulfoniopropionate synthesis genes enables engineering of stress tolerant plants
Source: Nat Commun. 2024 Oct 9;15:8568. doi: 10.1038/s41467-024-51758-z (PMC11464771; doi:10.1038/s41467-024-51758-z)
Supplement: Supplementary file 7 — Supplementary Data 4 [file 41467_2024_51758_MOESM7_ESM.xlsx]

## Sheet: Supplementary Data 4
Contig ID in transcriptome	Annotation	baseMean	log2FoldChange	lfcSE	stat	p-value	p-adj
Sa_70845	B-box zinc finger protein 32 OS=Arabidopsis	209.959	11.179	1.66203	6.72612	1.74e-11	1.33e-06
Sa_350499	Probable RNA-binding protein 19 OS=Mus musculus	208.725	11.1683	1.46114	7.64352	2.11e-14	4.86e-09
Sa_136647	Ornithine aminotransferase, mitochondrial OS=Oryza sativa subsp.	128.884	10.4762	1.65705	6.32217	2.58e-10	7.41e-06
Sa_105365	NA	123.146	10.4104	1.77822	5.85436	4.79e-09	6.11e-05
Sa_761	NA	103.164	10.1545	1.49168	6.80744	9.93e-12	1.14e-06
Sa_80212	Probable RNA-binding protein ARP1 OS=Arabidopsis thaliana	92.1061	9.99167	1.7287	5.77988	7.48e-09	9.04e-05
Sa_330272	Probable ethanolamine kinase OS=Arabidopsis thaliana OX=3702	90.4267	9.96445	2.10246	4.73942	2.14e-06	0.00511941
Sa_86560	Rhodanese-like domain-containing protein 9, chloroplastic OS=Arabidopsis	86.138	9.89449	2.10624	4.69771	2.63e-06	0.00598368
Sa_342468	Ethylene-responsive transcription factor 1 OS=Oryza sativa	85.5777	9.88594	1.75365	5.63734	1.73e-08	0.000172484
Sa_16853	Serine--tRNA ligase OS=Helianthus annuus OX=4232 PE=2	84.7241	9.87001	2.36749	4.16897	3.06e-05	0.0311004
Sa_200106	Probable calcium-binding protein CML27 OS=Oryza sativa	83.0655	9.84036	1.65259	5.95451	2.61e-09	4.41e-05
Sa_2159	Quinone oxidoreductase OS=Pseudomonas aeruginosa (strain ATCC	81.1527	9.80981	1.65927	5.91211	3.38e-09	4.94e-05
Sa_53991	26S proteasome regulatory subunit 6A homolog	80.814	9.8035	1.47051	6.66676	2.62e-11	1.5e-06
Sa_122368	Sister-chromatid cohesion protein 3 OS=Arabidopsis thaliana	79.9011	9.78613	1.85492	5.27575	1.32e-07	0.000700271
Sa_275490	Plant intracellular Ras-group-related LRR protein 5	75.0128	9.69462	2.35615	4.1146	3.88e-05	0.0379558
Sa_92127	NA	138.888	9.61878	2.36968	4.05911	4.93e-05	0.0447261
Sa_277004	Lysine-specific demethylase JMJ21 OS=Arabidopsis thaliana OX=3702	64.215	9.47374	1.66995	5.67307	1.4e-08	0.00014645
Sa_292337	N-alpha-acetyltransferase 35, NatC auxiliary subunit OS=Pongo	63.2471	9.4465	1.42513	6.62851	3.39e-11	1.56e-06
Sa_332349	NDR1/HIN1-like protein 13 OS=Arabidopsis thaliana OX=3702	59.222	9.3489	1.77294	5.27311	1.34e-07	0.000700271
Sa_382468	NA	58.8245	9.34575	2.00838	4.65338	3.27e-06	0.00701035
Sa_216549	Conserved oligomeric Golgi complex subunit 6	57.5091	9.31152	1.41599	6.57597	4.83e-11	1.85e-06
Sa_290925	RNA-binding NOB1-like protein OS=Arabidopsis thaliana OX=3702	56.6132	9.29063	1.48804	6.24355	4.28e-10	9.83e-06
Sa_93139	NA	56.4361	9.2862	1.80792	5.13639	2.8e-07	0.00128667
Sa_5795	Vacuolar sorting protein 39 OS=Arabidopsis thaliana	52.603	9.18447	2.05909	4.46045	8.18e-06	0.0130473
Sa_390298	Ankyrin repeat domain-containing protein 13D OS=Homo	52.3605	9.17783	2.01082	4.56422	5.01e-06	0.00914029
Sa_273266	NA	52.2758	9.17615	1.86015	4.93301	8.1e-07	0.0026572
Sa_85803	NA	49.8842	9.10366	1.63196	5.57836	2.43e-08	0.000211295
Sa_14814	RuBisCO large subunit-binding protein subunit alpha,	46.576	9.00957	2.08909	4.31267	1.61e-05	0.0202146
Sa_71822	NA	46.2937	8.99506	1.41805	6.34327	2.25e-10	7.38e-06
Sa_167157	Protein transport protein SEC31 homolog B	44.1343	8.92524	1.51046	5.90894	3.44e-09	4.94e-05
Sa_57106	Heparan-alpha-glucosaminide N-acetyltransferase OS=Mus musculus OX=10090 GN=Hgsnat	43.5564	8.90805	1.41918	6.27691	3.45e-10	8.81e-06
Sa_200334	Dehydration-responsive element-binding protein 2B OS=Oryza sativa	43.1341	8.90199	1.58952	5.60043	2.14e-08	0.000204657
Sa_35749	NA	40.9614	8.82285	1.45869	6.04849	1.46e-09	3.05e-05
Sa_57102	Nonsense-mediated mRNA decay factor SMG7 OS=Arabidopsis	38.5805	8.7268	1.45172	6.01134	1.84e-09	3.52e-05
Sa_385457	Uncharacterized protein At1g32220, chloroplastic OS=Arabidopsis thaliana	37.2853	8.69287	1.55673	5.58407	2.35e-08	0.000211295
Sa_391458	Inositol polyphosphate multikinase IPK2 OS=Oryza sativa	37.1913	8.68527	1.45977	5.94976	2.69e-09	4.41e-05
Sa_145317	Lipoxygenase 2.1, chloroplastic OS=Hordeum vulgare OX=4513	36.2769	8.64175	1.56522	5.5211	3.37e-08	0.000249638
Sa_39373	Protein SUPPRESSOR OF FRI 4 OS=Arabidopsis	35.7864	8.63391	1.70376	5.06757	4.03e-07	0.00162379
Sa_94315	NA	35.5754	8.6246	1.63247	5.28316	1.27e-07	0.00069447
Sa_15077	Beta-carotene 3-hydroxylase, chloroplastic OS=Gentiana lutea OX=38851	34.9235	8.59746	1.62196	5.30065	1.15e-07	0.000681523
Sa_186788	Deoxyribonuclease TATDN1 OS=Homo sapiens OX=9606 GN=TATDN1	34.3945	8.57423	1.94455	4.40936	1.04e-05	0.0152191
Sa_178941	NA	34.3804	8.57337	1.46026	5.87114	4.33e-09	5.85e-05
Sa_38856	NA	34.1535	8.56263	1.8432	4.64552	3.39e-06	0.00718128
Sa_227519	Heavy metal-associated isoprenylated plant protein 6	34.406	8.56027	1.61588	5.2976	1.17e-07	0.000681523
Sa_331988	Crocetin glucosyltransferase, chloroplastic OS=Gardenia jasminoides OX=114476	34.0969	8.55828	1.59805	5.35544	8.54e-08	0.000544612
Sa_87952	IRK-interacting protein OS=Arabidopsis thaliana OX=3702 GN=IRKI	33.1685	8.52058	1.81978	4.68221	2.84e-06	0.0063292
Sa_371087	NA	32.8233	8.50773	1.4747	5.76912	7.97e-09	9.15e-05
Sa_116358	NA	32.8104	8.50572	1.88746	4.50644	6.59e-06	0.011386
Sa_101918	NA	31.8125	8.46205	1.96251	4.31185	1.62e-05	0.0202146
Sa_276899	Coatomer subunit beta'-2 OS=Oryza sativa subsp.	31.8064	8.44774	1.55246	5.44153	5.28e-08	0.000367712
Sa_315503	Inactive beta-amylase 9 OS=Arabidopsis thaliana OX=3702	30.7376	8.40692	1.65186	5.08937	3.59e-07	0.00150043
Sa_308911	Dual specificity protein phosphatase PHS1 OS=Arabidopsis	30.2218	8.39007	1.51299	5.54534	2.93e-08	0.000232388
Sa_61064	Homeobox protein knotted-1-like 4 OS=Oryza sativa	30.0447	8.38239	1.81391	4.62118	3.82e-06	0.00775654
Sa_325474	Glutamate dehydrogenase 2, mitochondrial OS=Oryza sativa	30.2483	8.38158	1.54302	5.43194	5.57e-08	0.000376631
Sa_107198	NA	29.9387	8.3757	1.79498	4.66617	3.07e-06	0.00671329
Sa_193556	Protein FREE1 OS=Arabidopsis thaliana OX=3702 GN=FREE1	30.2385	8.3691	1.73387	4.82684	1.39e-06	0.00374878
Sa_342918	NA	29.668	8.3642	1.63564	5.11373	3.16e-07	0.001369
Sa_163784	NA	29.0388	8.33445	1.61315	5.16658	2.38e-07	0.00116529
Sa_34437	Probable pectinesterase/pectinesterase inhibitor 51 OS=Arabidopsis thaliana	29.2856	8.32726	1.54701	5.38279	7.33e-08	0.000481345
Sa_307654	NA	28.7768	8.31253	1.88436	4.41133	1.03e-05	0.0152191
Sa_403675	NA	28.5821	8.3115	1.71408	4.84895	1.24e-06	0.00347694
Sa_6176	Amino-acid permease BAT1 homolog OS=Oryza sativa	28.5636	8.29804	1.63403	5.07827	3.81e-07	0.00156243
Sa_127130	NA	28.1725	8.27357	1.45234	5.69673	1.22e-08	0.000133588
Sa_60212	NA	28.2063	8.26896	1.92352	4.29886	1.72e-05	0.0207559
Sa_111515	NA	27.5843	8.25796	1.71359	4.81911	1.44e-06	0.00380744
Sa_226506	Erythromycin 3''-O-methyltransferase OS=Saccharopolyspora erythraea (strain ATCC	27.6186	8.24273	1.48114	5.56514	2.62e-08	0.000214895
Sa_30368	Uncharacterized protein At4g28440 OS=Arabidopsis thaliana OX=3702	27.0345	8.23131	1.55439	5.29553	1.19e-07	0.000681523
Sa_9586	NA	26.9336	8.22075	1.55415	5.28954	1.23e-07	0.000687021
Sa_140457	NA	26.4281	8.19624	1.88943	4.33795	1.44e-05	0.0186649
Sa_317345	Serine/threonine protein phosphatase 2A 57 kDa	26.1714	8.18429	1.81123	4.51863	6.22e-06	0.0108313
Sa_69316	Alpha-1,3-arabinosyltransferase XAT3 OS=Oryza sativa subsp. japonica	26.4646	8.18379	1.59125	5.143	2.7e-07	0.0012676
Sa_129904	NA	26.5795	8.18132	1.62035	5.04911	4.44e-07	0.00172818
Sa_52635	NA	25.9801	8.17167	1.91955	4.25708	2.07e-05	0.0237888
Sa_149408	Nuclear poly(A) polymerase 4 OS=Arabidopsis thaliana	25.5844	8.14892	1.87689	4.34171	1.41e-05	0.0184529
Sa_904	NA	25.5917	8.14723	1.46154	5.57442	2.48e-08	0.000211295
Sa_351083	UPF0548 protein At2g17695 OS=Arabidopsis thaliana OX=3702	25.651	8.1471	1.47409	5.52685	3.26e-08	0.000249638
Sa_25023	NA	25.3512	8.13712	1.89746	4.28842	1.8e-05	0.0210764
Sa_175969	NA	25.2974	8.13324	1.99421	4.07842	4.53e-05	0.0421685
Sa_413057	RNA demethylase ALKBH9B OS=Arabidopsis thaliana OX=3702	25.122	8.10863	1.57289	5.15523	2.53e-07	0.00121229
Sa_45495	NA	25.0445	8.10266	1.47746	5.4842	4.15e-08	0.000298164
Sa_269663	Chloroplastic group IIA intron splicing facilitator	24.487	8.08689	1.65669	4.88136	1.05e-06	0.00311692
Sa_144235	NA	24.6459	8.07308	1.63625	4.9339	8.06e-07	0.0026572
Sa_168970	NA	24.2093	8.06636	1.54028	5.23694	1.63e-07	0.000815277
Sa_76581	Protein REDUCED CHLOROPLAST COVERAGE 1 OS=Arabidopsis	23.5847	8.03594	1.6214	4.95618	7.19e-07	0.00244373
Sa_67175	NA	24.0001	8.03292	1.62118	4.95497	7.23e-07	0.00244373
Sa_86163	Chaperone protein dnaJ 72 OS=Arabidopsis thaliana	23.0789	7.98421	1.86675	4.27705	1.89e-05	0.0219715
Sa_32590	NA	22.3205	7.95302	1.66133	4.78715	1.69e-06	0.00422391
Sa_103278	Transcription factor WRKY19 OS=Oryza sativa subsp.	22.1825	7.92259	1.63386	4.84899	1.24e-06	0.00347694
Sa_184046	NA	21.7465	7.91847	1.88264	4.20605	2.6e-05	0.027637
Sa_390022	IQ domain-containing protein IQM1 OS=Arabidopsis thaliana	21.738	7.91254	1.54962	5.10611	3.29e-07	0.00139894
Sa_124042	[Fructose-bisphosphate aldolase]-lysine N-methyltransferase, chloroplastic OS=Arabidopsis thaliana	21.6041	7.90811	1.61035	4.91081	9.07e-07	0.00289371
Sa_118626	NA	21.5417	7.90622	1.72827	4.57466	4.77e-06	0.00886677
Sa_28007	NA	21.2642	7.88722	1.81477	4.34613	1.39e-05	0.0182923
Sa_14218	Oryzain beta chain OS=Oryza sativa subsp.	21.2497	7.88274	1.72973	4.55721	5.18e-06	0.0093762
Sa_288360	Bifunctional nitrilase/nitrile hydratase NIT4 OS=Oryza sativa	20.965	7.86563	1.95351	4.02641	5.66e-05	0.049093
Sa_255	Elongation factor 1-beta OS=Penicillium citrinum OX=5077	21.043	7.86102	1.8241	4.30952	1.64e-05	0.0202146
Sa_261096	NA	20.8331	7.845	1.53255	5.11892	3.07e-07	0.001369
Sa_163968	NA	20.6247	7.843	1.57612	4.97616	6.49e-07	0.00232795
Sa_365794	Alcohol dehydrogenase 1 OS=Neurospora crassa (strain	20.4812	7.82975	1.92404	4.06942	4.71e-05	0.0433051
Sa_406071	DnaJ homolog subfamily C member 8	20.2709	7.8195	1.65353	4.72897	2.26e-06	0.00523601
Sa_393573	NA	20.4445	7.8182	1.47407	5.30382	1.13e-07	0.000681523
Sa_287548	Small GTPase LIP1 OS=Arabidopsis thaliana OX=3702	20.3378	7.81434	1.64086	4.76233	1.91e-06	0.00467657
Sa_385933	pEARLI1-like lipid transfer protein 2 OS=Arabidopsis	20.1522	7.80086	1.69681	4.59738	4.28e-06	0.00839989
Sa_279146	Early nodulin-like protein 18 OS=Oryza sativa	20.1106	7.7952	1.48309	5.25604	1.47e-07	0.000751369
Sa_326815	Chaperone protein dnaJ 49 OS=Arabidopsis thaliana	19.8355	7.78815	1.76656	4.40865	1.04e-05	0.0152191
Sa_65090	Mitogen-activated protein kinase kinase 1 OS=Arabidopsis	19.8548	7.78412	1.77729	4.37978	1.19e-05	0.0165174
Sa_79011	Triphosphate tunnel metalloenzyme 3 OS=Arabidopsis thaliana	19.6065	7.77107	1.81158	4.28966	1.79e-05	0.0210764
Sa_43877	Ammonium transporter 2 member 1 OS=Oryza	19.9157	7.76133	1.72378	4.50249	6.72e-06	0.0114279
Sa_218172	Cryptochrome DASH, chloroplastic/mitochondrial OS=Oryza sativa subsp.	19.5467	7.75713	1.91264	4.05571	5e-05	0.0448826
Sa_6595	NA	19.3309	7.74972	1.72384	4.49561	6.94e-06	0.0116011
Sa_195387	Outer envelope protein 39, chloroplastic OS=Arabidopsis	19.3551	7.74816	1.60862	4.81665	1.46e-06	0.00381075
Sa_187080	NA	18.5221	7.69017	1.73688	4.42758	9.53e-06	0.0144973
Sa_81729	Calcium-transporting ATPase 1, endoplasmic reticulum-type OS=Arabidopsis	18.606	7.6633	1.63766	4.67942	2.88e-06	0.0063544
Sa_174508	GPI-anchor transamidase OS=Homo sapiens OX=9606 GN=PIGK	17.961	7.6289	1.49087	5.11707	3.1e-07	0.001369
Sa_72731	Magnesium transporter MRS2-B OS=Oryza sativa subsp.	17.5154	7.61022	1.73109	4.39619	1.1e-05	0.0158166
Sa_36020	Probable glycerol-3-phosphate dehydrogenase [NAD(+)] 3, cytosolic	17.6285	7.60645	1.51157	5.03214	4.85e-07	0.001857
Sa_347924	NA	17.6863	7.59918	1.50244	5.0579	4.24e-07	0.00167885
Sa_228469	Protein OXIDATIVE STRESS 3 OS=Arabidopsis thaliana	17.3367	7.57143	1.52642	4.96024	7.04e-07	0.00244373
Sa_404312	NA	17.1322	7.56703	1.53639	4.92519	8.43e-07	0.00272675
Sa_27539	Epidermal growth factor receptor substrate 15-like	17.0406	7.5598	1.72081	4.39317	1.12e-05	0.0159383
Sa_220925	NA	17.1867	7.55321	1.57754	4.78798	1.68e-06	0.00422391
Sa_266417	NA	16.7335	7.53059	1.80813	4.16485	3.12e-05	0.0314192
Sa_169913	Glutaredoxin-C8 OS=Oryza sativa subsp. japonica OX=39947	16.5332	7.51998	1.70509	4.41031	1.03e-05	0.0152191
Sa_131586	Fanconi anemia group D2 protein homolog	16.3387	7.51093	1.69792	4.42362	9.71e-06	0.0146688
Sa_14133	DnaJ protein ERDJ7 OS=Oryza sativa subsp.	16.4204	7.5022	1.53131	4.89921	9.62e-07	0.00295706
Sa_106343	NA	16.484	7.50015	1.67642	4.4739	7.68e-06	0.0125047
Sa_76346	NA	16.5906	7.49996	1.62085	4.62716	3.71e-06	0.00774153
Sa_81173	NA	16.3658	7.49951	1.4933	5.02209	5.11e-07	0.0018937
Sa_398442	NA	16.203	7.49882	1.76598	4.24626	2.17e-05	0.0247194
Sa_316200	NA	16.0965	7.4839	1.70914	4.37875	1.19e-05	0.0165174
Sa_340424	Ubiquitin carboxyl-terminal hydrolase 2 OS=Arabidopsis thaliana	16.2438	7.48032	1.49343	5.00881	5.48e-07	0.00199692
Sa_257536	NA	15.9525	7.47033	1.56505	4.77321	1.81e-06	0.0044784
Sa_38839	Protein CANDIDATE G-PROTEIN COUPLED RECEPTOR 7	16.0686	7.46278	1.5052	4.95801	7.12e-07	0.00244373
Sa_140669	NA	15.8653	7.46054	1.63838	4.5536	5.27e-06	0.00942891
Sa_238262	Membrane-anchored ubiquitin-fold protein 4 OS=Oryza sativa	15.7222	7.44856	1.53214	4.86153	1.16e-06	0.00334461
Sa_348938	NA	15.5688	7.44112	1.80864	4.11421	3.89e-05	0.0379558
Sa_317748	Protein NRT1/ PTR FAMILY 6.4 OS=Arabidopsis	15.832	7.43857	1.74256	4.26876	1.97e-05	0.0226894
Sa_412891	Probable enoyl-CoA hydratase 2, mitochondrial OS=Arabidopsis	15.8109	7.43593	1.54049	4.827	1.39e-06	0.00374878
Sa_238505	NA	15.844	7.43002	1.81477	4.09419	4.24e-05	0.0400489
Sa_385963	Bifunctional riboflavin kinase/FMN phosphatase OS=Arabidopsis thaliana	15.485	7.42981	1.76589	4.2074	2.58e-05	0.0275999
Sa_16386	Valine--tRNA ligase, mitochondrial 1 OS=Arabidopsis thaliana	15.4366	7.42944	1.75788	4.22637	2.37e-05	0.0264827
Sa_98439	NA	15.4268	7.42094	1.53383	4.83818	1.31e-06	0.00362655
Sa_293884	Histidine--tRNA ligase, cytoplasmic OS=Oryza sativa subsp.	15.614	7.41816	1.51191	4.90649	9.27e-07	0.00291762
Sa_159300	UDP-glycosyltransferase 73D1 OS=Arabidopsis thaliana OX=3702 GN=UGT73D1	15.2316	7.4023	1.71759	4.30971	1.63e-05	0.0202146
Sa_409025	Superoxide dismutase [Fe] 1, chloroplastic OS=Oryza	15.1417	7.38687	1.66337	4.4409	8.96e-06	0.0139046
Sa_138409	Pentatricopeptide repeat-containing protein At5g61370, mitochondrial OS=Arabidopsis	14.9336	7.36734	1.56299	4.71363	2.43e-06	0.00558982
Sa_86417	Outer envelope protein 64, chloroplastic OS=Arabidopsis	14.9974	7.36705	1.51036	4.87767	1.07e-06	0.00312132
Sa_62433	NA	14.7741	7.36355	1.76032	4.18308	2.88e-05	0.0297835
Sa_8208	Probable S-adenosylmethionine carrier 2, chloroplastic OS=Arabidopsis	14.7498	7.3582	1.6051	4.58426	4.56e-06	0.00857865
Sa_43760	Uncharacterized protein At5g49945 OS=Arabidopsis thaliana OX=3702	14.9097	7.35577	1.50715	4.88057	1.06e-06	0.00311692
Sa_38528	ATP synthase subunit epsilon, mitochondrial OS=Zea	14.7962	7.3545	1.52465	4.82374	1.41e-06	0.00376332
Sa_101106	NA	14.6608	7.3447	1.551	4.73545	2.19e-06	0.00512332
Sa_40739	U11/U12 small nuclear ribonucleoprotein 35 kDa	14.136	7.28989	1.64906	4.42062	9.84e-06	0.0147761
Sa_26778	NA	13.9093	7.28039	1.67071	4.35767	1.31e-05	0.0177628
Sa_254916	NA	14.1814	7.27701	1.57981	4.60626	4.1e-06	0.00818941
Sa_78712	NA	13.7887	7.26303	1.72609	4.2078	2.58e-05	0.0275999
Sa_87203	ATG8-interacting protein 1 OS=Arabidopsis thaliana OX=3702	13.9264	7.26125	1.57027	4.62421	3.76e-06	0.00774459
Sa_186963	NA	13.6794	7.25378	1.69036	4.29126	1.78e-05	0.0210365
Sa_183339	DNA-binding protein MNB1B OS=Zea mays OX=4577	14.0251	7.2513	1.67281	4.33481	1.46e-05	0.0188149
Sa_372211	Thioredoxin reductase NTRB OS=Oryza sativa subsp.	13.7676	7.24321	1.72896	4.18934	2.8e-05	0.0292117
Sa_19786	Zeta-carotene desaturase, chloroplastic/chromoplastic OS=Zea mays OX=4577	13.5844	7.2401	1.56599	4.62335	3.78e-06	0.00774459
Sa_189870	Riboflavin synthase OS=Schizosaccharomyces pombe (strain 972	13.5222	7.22203	1.54037	4.6885	2.75e-06	0.00619812
Sa_221935	KH domain-containing protein SPIN1 OS=Oryza sativa	13.4945	7.21721	1.51935	4.7502	2.03e-06	0.00491371
Sa_355380	Cyclin-dependent protein kinase inhibitor EL2 OS=Oryza	13.4837	7.21647	1.52321	4.73768	2.16e-06	0.00511941
Sa_127298	Non-specific lipid transfer protein GPI-anchored 5	13.3542	7.21475	1.61313	4.47253	7.73e-06	0.0125047
Sa_57368	Disease resistance protein RGA4 OS=Oryza sativa	48.4782	7.21376	1.644	4.38794	1.14e-05	0.0161262
Sa_122700	NA	13.3653	7.21217	1.61574	4.46369	8.06e-06	0.0129411
Sa_88977	Ethylene-responsive transcription factor RAP2-11 OS=Arabidopsis thaliana	13.2673	7.20601	1.58278	4.55275	5.29e-06	0.00942891
Sa_162595	NA	13.473	7.19148	1.6745	4.29471	1.75e-05	0.0208194
Sa_41018	NA	13.1261	7.16394	1.55941	4.59399	4.35e-06	0.00845416
Sa_189021	NA	13.0009	7.15469	1.54044	4.64459	3.41e-06	0.00718128
Sa_413853	NA	46.465	7.15277	1.57602	4.5385	5.67e-06	0.00997597
Sa_198549	NA	12.7719	7.13138	1.5319	4.65525	3.24e-06	0.00701035
Sa_285964	NA	12.738	7.12032	1.58061	4.50479	6.64e-06	0.0113894
Sa_33222	NA	12.5763	7.1176	1.54781	4.59851	4.26e-06	0.00839989
Sa_395715	Probable beta-1,3-galactosyltransferase 2 OS=Arabidopsis thaliana OX=3702	12.4146	7.1138	1.59953	4.44743	8.69e-06	0.0136592
Sa_137193	U2 small nuclear ribonucleoprotein A' OS=Arabidopsis	12.4553	7.09856	1.53917	4.61194	3.99e-06	0.00803843
Sa_51718	NA	12.6	7.09842	1.59967	4.43743	9.1e-06	0.0140354
Sa_204894	ABC transporter A family member 7	12.2258	7.07181	1.62568	4.35006	1.36e-05	0.0180885
Sa_238492	UMP-CMP kinase 1 OS=Oryza sativa subsp.	12.1608	7.07037	1.54013	4.59076	4.42e-06	0.00845416
Sa_41812	NA	12.0641	7.06758	1.62479	4.34986	1.36e-05	0.0180885
Sa_163463	NA	11.9427	7.05101	1.5539	4.53763	5.69e-06	0.00997597
Sa_51937	NA	11.9374	7.04414	1.73365	4.06319	4.84e-05	0.0441888
Sa_279364	NA	11.9474	7.04382	1.53999	4.57394	4.79e-06	0.00886677
Sa_155392	GBF-interacting protein 1 OS=Arabidopsis thaliana OX=3702	11.953	7.04377	1.59068	4.42817	9.5e-06	0.0144973
Sa_153167	NA	11.9586	7.04376	1.7031	4.13584	3.54e-05	0.0350178
Sa_134699	NA	11.9851	7.04282	1.56694	4.49462	6.97e-06	0.0116011
Sa_411879	2-carboxy-1,4-naphthoquinone phytyltransferase, chloroplastic OS=Arabidopsis thaliana OX=3702	11.9201	7.0421	1.53389	4.591	4.41e-06	0.00845416
Sa_7689	ATP-dependent 6-phosphofructokinase 2 OS=Arabidopsis thaliana OX=3702	11.9469	7.03993	1.54156	4.56676	4.95e-06	0.00910251
Sa_108716	NA	11.8463	7.01846	1.67401	4.19261	2.76e-05	0.0289254
Sa_307980	NA	11.5138	7.00878	1.72509	4.06286	4.85e-05	0.0441888
Sa_87755	Transcription factor GTE5, chloroplastic OS=Arabidopsis thaliana	11.3684	6.97779	1.55167	4.49695	6.89e-06	0.0116011
Sa_33850	Large ribosomal subunit protein bL36 OS=Synechocystis	11.3207	6.97764	1.65738	4.21004	2.55e-05	0.0275577
Sa_166265	Probable plastid-lipid-associated protein 4, chloroplastic OS=Arabidopsis	11.2818	6.97389	1.59482	4.37282	1.23e-05	0.0167704
Sa_96776	NA	11.5231	6.96931	1.62222	4.29616	1.74e-05	0.0208194
Sa_259545	NA	11.1502	6.95171	1.60037	4.34381	1.4e-05	0.0183814
Sa_364352	Protein RGF1 INDUCIBLE TRANSCRIPTION FACTOR 1	11.0631	6.94548	1.58388	4.3851	1.16e-05	0.0162387
Sa_170152	Uclacyanin 1 OS=Arabidopsis thaliana OX=3702 GN=UCC1	11.0367	6.94353	1.66019	4.18237	2.88e-05	0.0297835
Sa_131295	NA	10.9746	6.92746	1.55807	4.44618	8.74e-06	0.0136592
Sa_188778	Uncharacterized protein At5g01610 OS=Arabidopsis thaliana OX=3702	11.0231	6.92682	1.54536	4.48232	7.38e-06	0.0121149
Sa_43806	NA	11.0174	6.92205	1.59735	4.33346	1.47e-05	0.0188149
Sa_80396	NA	11.001	6.92066	1.5521	4.45891	8.24e-06	0.0130507
Sa_164833	Probable sodium/metabolite cotransporter BASS3, chloroplastic OS=Oryza	11.0547	6.91983	1.69728	4.07701	4.56e-05	0.042255
Sa_17811	NA	10.8713	6.91204	1.69159	4.08612	4.39e-05	0.0411285
Sa_288635	Chitinase-like protein 1 OS=Arabidopsis thaliana OX=3702	10.7474	6.91095	1.68012	4.11336	3.9e-05	0.0379558
Sa_6695	NA	10.9242	6.90701	1.63776	4.21734	2.47e-05	0.0270407
Sa_370828	NA	10.7329	6.88257	1.5971	4.30943	1.64e-05	0.0202146
Sa_276207	Probable metal-nicotianamine transporter YSL14 OS=Oryza sativa	10.4738	6.87348	1.67278	4.10902	3.97e-05	0.0380712
Sa_368841	Putative cysteine-rich receptor-like protein kinase 20	10.6661	6.86393	1.57409	4.36056	1.3e-05	0.0176333
Sa_203733	NA	10.6756	6.85556	1.63935	4.18186	2.89e-05	0.0297835
Sa_110747	B3 domain-containing protein IDEF1 OS=Oryza sativa	10.4895	6.82863	1.67175	4.08471	4.41e-05	0.0412098
Sa_59627	NA	10.3816	6.82287	1.58638	4.30092	1.7e-05	0.0206964
Sa_197656	Beta-catenin-like protein 1 OS=Homo sapiens OX=9606	10.1266	6.80631	1.5643	4.35104	1.35e-05	0.0180885
Sa_53416	NA	10.0564	6.80514	1.58234	4.30067	1.7e-05	0.0206964
Sa_314182	Transcription factor TCP20 OS=Arabidopsis thaliana OX=3702	10.2124	6.80168	1.65997	4.09747	4.18e-05	0.0397029
Sa_201825	Sucrose nonfermenting 4-like protein OS=Arabidopsis thaliana	9.96452	6.79952	1.63544	4.15761	3.22e-05	0.0322596
Sa_1611	NA	9.97491	6.79752	1.60456	4.23637	2.27e-05	0.0257052
Sa_43567	Abasic site processing protein HMCES OS=Xenopus	10.0177	6.79102	1.68186	4.0378	5.4e-05	0.0473065
Sa_14194	NA	9.92409	6.77513	1.5638	4.33249	1.47e-05	0.0188149
Sa_68874	UDP-glucosyltransferase 102 OS=Panax ginseng OX=4054 GN=UGT102	9.76151	6.76569	1.60354	4.21921	2.45e-05	0.0270407
Sa_190427	NA	9.71115	6.74758	1.57081	4.29561	1.74e-05	0.0208194
Sa_89756	NA	9.85065	6.74125	1.6277	4.14158	3.45e-05	0.0344112
Sa_134449	Transcription factor HHO2 OS=Arabidopsis thaliana OX=3702	9.53819	6.73835	1.66819	4.03932	5.36e-05	0.0473065
Sa_138525	NA	9.69938	6.73596	1.57109	4.28743	1.81e-05	0.0210764
Sa_32009	NA	9.77906	6.72726	1.65878	4.05554	5e-05	0.0448826
Sa_68511	Mitochondrial thiamine diphosphate carrier 2 OS=Zea	9.66033	6.72263	1.58735	4.23513	2.28e-05	0.0257214
Sa_311143	NA	9.49297	6.71806	1.6077	4.17867	2.93e-05	0.0300699
Sa_155480	NA	9.58919	6.71141	1.59119	4.21787	2.47e-05	0.0270407
Sa_40518	NA	9.51374	6.70986	1.59247	4.21348	2.51e-05	0.0273764
Sa_162198	Potassium channel KOR1 OS=Oryza sativa subsp.	9.479	6.68908	1.65194	4.04923	5.14e-05	0.0459314
Sa_149774	NA	9.02013	6.61881	1.63204	4.05555	5e-05	0.0448826
Sa_246916	NA	8.8072	6.58743	1.63082	4.03933	5.36e-05	0.0473065
Sa_167892	NA	8.76382	6.58217	1.60198	4.10878	3.98e-05	0.0380712
Sa_244422	NA	8.63938	6.57685	1.60522	4.09715	4.18e-05	0.0397029
Sa_238118	Transmembrane 9 superfamily member 2 OS=Arabidopsis	8.55134	6.55687	1.59546	4.1097	3.96e-05	0.0380712
Sa_25468	Phosphatidylinositol 4-phosphate 5-kinase 4 OS=Arabidopsis thaliana	8.48581	6.54454	1.61885	4.04271	5.28e-05	0.0470446
Sa_100958	Phenylalanine ammonia-lyase OS=Oryza sativa subsp. japonica	14.7991	6.3902	1.51791	4.20986	2.56e-05	0.0275577
Sa_138586	NA	14.4134	6.33536	1.46292	4.33062	1.49e-05	0.0188711
Sa_172317	Heterogeneous nuclear ribonucleoprotein Q OS=Arabidopsis thaliana	52.3575	6.27649	1.3086	4.79635	1.62e-06	0.00412416
Sa_52740	NA	22.5692	6.07823	1.35345	4.49093	7.09e-06	0.0117191
Sa_125313	Dehydration-responsive element-binding protein 1G OS=Oryza sativa	22.7316	6.06749	1.48331	4.0905	4.3e-05	0.0405237
Sa_278080	Probable E3 ubiquitin-protein ligase XBOS34 OS=Oryza	35.6137	5.74963	1.31386	4.37613	1.21e-05	0.0166169
Sa_356797	ATP-dependent Clp protease proteolytic subunit 5,	25.1489	5.65638	1.34096	4.21817	2.46e-05	0.0270407
Sa_30949	Lysine-specific demethylase JMJ30 OS=Arabidopsis thaliana OX=3702	15.3443	5.5217	1.36876	4.03409	5.48e-05	0.0476957
Sa_101025	Senescence-associated protein OSA15, chloroplastic OS=Oryza sativa	44.8714	5.44139	1.30657	4.16464	3.12e-05	0.0314192
Sa_10547	NA	27.9697	5.38776	1.2508	4.30746	1.65e-05	0.0202864
Sa_17085	NA	72.1501	4.74675	1.16529	4.07345	4.63e-05	0.0427338
Sa_181903	Probable protein arginine N-methyltransferase 6.2 OS=Oryza	24.6086	4.34588	1.04106	4.17448	2.99e-05	0.0304922
Sa_96650	NA	26.2274	3.89674	0.795488	4.89855	9.65e-07	0.00295706
Sa_40674	NA	70.1799	3.79354	0.862076	4.40047	1.08e-05	0.015704
Sa_35560	F-box/LRR-repeat protein 17 OS=Arabidopsis thaliana OX=3702	115.436	3.62215	0.874738	4.14084	3.46e-05	0.0344112
Sa_89018	NA	37.7881	3.48932	0.864154	4.03785	5.39e-05	0.0473065
Sa_144739	Peroxidase 1 OS=Zea mays OX=4577 GN=PER1	234.575	3.00548	0.683318	4.39836	1.09e-05	0.0157582
Sa_77037	Transcription factor bHLH112 OS=Arabidopsis thaliana OX=3702	66.6236	2.55212	0.607128	4.20359	2.63e-05	0.0278108
Sa_365750	Glycine-rich RNA-binding protein 3, mitochondrial OS=Arabidopsis	99.9482	2.21898	0.549987	4.0346	5.47e-05	0.0476957
Sa_275498	Probable folate-biopterin transporter 3 OS=Arabidopsis thaliana	216.604	-2.15726	0.507487	-4.25087	2.13e-05	0.0243355
Sa_345884	NA	25.8721	-3.2517	0.740742	-4.38979	1.13e-05	0.0160887
Sa_329796	NA	19.1779	-5.05509	1.19488	-4.23063	2.33e-05	0.0261135
Sa_289820	NA	11.4743	-6.14073	1.4922	-4.11523	3.87e-05	0.0379558
Sa_370582	NAC domain-containing protein 58 OS=Oryza sativa	55.5519	-6.20812	1.51016	-4.11091	3.94e-05	0.0380712
Sa_230699	Serine/threonine-protein kinase SAPK5 OS=Oryza sativa subsp.	66.6579	-6.47938	1.34784	-4.80724	1.53e-06	0.00394982
Sa_394196	NA	36.3282	-6.74433	1.34128	-5.0283	4.95e-07	0.00186352
Sa_341506	Protein MLN51 homolog OS=Arabidopsis thaliana OX=3702	81.7367	-7.19752	1.57005	-4.58425	4.56e-06	0.00857865
Sa_346173	NA	130.285	-7.68414	1.57447	-4.88046	1.06e-06	0.00311692
Sa_267355	Multiple C2 domain and transmembrane region	20.7759	-7.89132	1.87971	-4.19816	2.69e-05	0.0283554
