# Supplementary material for: Elucidation of Spartina dimethylsulfoniopropionate synthesis genes enables engineering of stress tolerant plants
Source: Nat Commun. 2024 Oct 9;15:8568. doi: 10.1038/s41467-024-51758-z (PMC11464771; doi:10.1038/s41467-024-51758-z)
Supplement: Supplementary file 8 — Supplementary Data 5 [file 41467_2024_51758_MOESM8_ESM.xlsx]

## Sheet: Supplementary Data 5
Species	Gene	Contig	Sequence	Study
Spartina anglica	MMT	SA_378609	GTCAACGGTAGGCCAATTTGCAAAATATTGATTTGGAGCTATAATGATGCAAACAGGAAGTGTTTATTCAAAGTTGCACTTGACTGATTGATTCGCCAGTGATGAATAGACTCTAGTCACAAGAGCCAATGAGCGTGTTACCAATACATTCACAGCAAGCGTTTGTTGCTGCTGTTACTAATTTAAATATTGGGGGCGATCTGAGCAGCTACTCCAGAACCAACTCCTTGAAGCGAGTTATGCAACCGGTGGCGCGTTCGAATTCGCTGCTCCCCACAGCAAAGCTGAATCGGCAGTAGTCCGGGATCCCGGTCCACGAGCTGCTGTTTATGCACAGGCCGGTGGCTCTCAGCATGGCCTCCCTGATGTTGCAGCTATCCAGCTTGCCCTCAAACCCAT…	This study
	SDC	SA_101213	CCCAGTTTCACTCACACCATCGCAACCAGACAGAACAGAAGAAAACCACGCCACCACTCTGAAACACTCATTACGCTCTCATTCAGCTAAACATTTCTGCATACAGACCGATCTTATCACGTAGCTTCTTCATCATCAGCATCAGGTGCAACATCTCTTCTCCCAGGATTCATCCCAACCTACAAGCGCAATGGCCCCAAGGCTCTTCTCTACAGGGAGGATACCACATCTTCGAATCCAGTCACCATTTTGAGGGGGAGAAGCACACTCCAGCACGTGATCATTGATATCACCATCTGCCATAACTGCTTCATGTTTTTCCAGGCTACATCCTGAAAACATATAGAGTTTCTTAGTTTCCAAATCCCCCAGCACGATGATGCTGAGGAAATCACATTA…
	DOX	SA_150329	GCCAAATCACCCCACTCCCTCAGCGACCACCGCGTCCCCTCCTCGGCTGCTTCCGGCGGACGGAGAGAGAACCCCGGTCCCCTTCCTAGGGTTCCCGGAGCCCTAGCCCGAACCCCGCACTCTCCAGGACCCCGGCGACTAGCAGGAGCGGCGGCGGAGAGGGAGGCAGAAGGCGCGGGAGAGGCGGAGGGCCTGTGCTGTATGTCAGATCGTCTGTGCCGGCGAGGCGGAGGCGGAGGAGGAGAATACGGACACGGTCAGCTCTCGAATCCGCTCCAATGGCCTCAGCTCAGGAAAAGGCGGCGGTCTGCTGCGTCGGAGGCGCGCCCGCACGTGGCGAACCCGTTGCCGTGCGGGCGATCCCGGAGTCCCCGTTCGGGAAGGTGGAGATGGCCACGA…
	CAO1	SA_266965	TTTTGGATCATAACTAATAATTTTATTTCCGAACAAACAATAGATTAAATAGCCTTAGATTGAGTGTTTGAGGCAGAACAATTTGCCTCACCTCAATGGTCTATTACCACTTCACCAATCACCAGCTTTAGGAAACGGAAAGCGCGACCTGATTTGCAATTTGCAAAGCCACATCACCTGACAGCACAAGTGCAGTTCGGGGAGTGACCACTGCTGGGCGGTCTCGTTCTGAGGATCGGATTCCTCTCGAAGAAATTGGACGGCCGGAGCTCGAACGCCCCGCTGATCGTCGGCATCACGGGGAAGTCCTCCTGGTACGGGATGTGGTGCAGTCCGAGCGTGTACCACAGCACGATGTCCTCGTCCCTGATCGCCCTGTTCCTCGCGCTCCACACGGCG…
	EF1A	SA_127257	ACCATTCTTCCCCGCTGCCGCCGTCGCCGCTCGAATCCATATCCTGCTTCGAGTGGCAGCTCTTAACTCGCAGCAGCCATGGGCAAGGAGAAGAGTCACATTAACATTGTGGTCATCGGCCATGTCGACTCAGGAAAGTCGACCACCACTGGCCACCTAATCTACAAGCTTGGAGGTATCGACAAGCGTGTGATCGAGAGGTTTGAGAAGGAGGCTGCTGAAATGAACAAGCGGTCATTCAAGTACGCATGGGTGCTTGACAAGCTCAAGGCTGAGCGTGAGAGAGGTATCACCATTGATATCGCCCTGTGGAAGTTTGAGACCACCAAGTACTACTGCACGGTCATTGATGCCCCTGGACACCGTGACTTCATCAAGAACATGATTACTGGTACCTCC…
	ACT8	SA_127905	TTTACGCGAAGGGATCTCAGGATCGCAATTGCGAGTAAATCTGATCCTTCAAACTATCAAAGAACGTTGGGAGAGCCACAGGCTACAATCTCATTGTCTCAGGCTCTTTGCATAGCAAAGACATCAGCCGAAACCAAAAATGCAGCGAACTATATAGGCTGGCTGACAATTACTCAACAGTGACGAATATGCCTTATAAAAACAGTGACGAATATAAGTGCACAGACTATTTCATATAGTAACACCCGAACAGGGACACTAATTATGTATGTATATGTGCAGTTCACTTCCACGACCTGGAGTAGACTGCTATTGTTTATTTATGTTCGCTTACTCATACCCTGCGTCTACCTCCTCTGTATTGCTTCCAAGGCAACGCGCGAACCAATTGCCTCGACG…
Arabidopsis thaliana	MMT	AT5G49810.1	CTATGCCACAAATGTCTTATATAATTTGATTCCTTGCTGGTGAGAGTCACAAAACCCAACAGACTTCACACTTTCACTTTCATTCGCTTTTTCTTCTCTATTACTGCAATCACTTGTTCACGATAATGGCGGACCTCTCCTCTGTCGATGAGTTCCTGAATCAGTGCAAACAATCCGGCGACGCAGCTTATGGCGCCTTGCGATCGGTCTTGGAGCGGCTCGAGGATCCGAATACTCGATCTAAGGCTCGGATCTTCTTGTCTGACATCTACAAACGCGTCGGATCTTCTGAGACGTCTCTCCAAACCTACCATTTTCATATCCAGGACATCTATCTCGATCAATACGAAGGCTTTCAGTCCAGGAAAAAGTTAACCATGATGGTCATTCCTAGTATTT…	Jia, T. et al. The Arabidopsis MOS4-Associated Complex Promotes MicroRNA Biogenesis and Precursor Messenger RNA Splicing. The Plant Cell 29, 2626–2643 (2017).
	SDC	N/A	N/A
	DOX	AT2G42490.1	ATAGTAAATTACAAATTGAGAAACTCATGAACAATAGTGCATCCACGTCGTTATCCAAGTTGGATTTCTTTCTAAAACAAATAATTAGACCTTTAAAAAAAAATATAAATAGGTACTTGTTAAAAAGTAGGAGAGCCCACAAATAAGGCTTTGGCCGCTTCTGCTTGGACTCTCCAACAAAAATCAAACTCTTTAAAAAAACAAACAAATTGAAGAGCGATTATACGATCACGGAGAACTCAAGATCCGGTGACGAATCCAACTTCTTGTGACGGAGCTCAAGTCGAGAGAGAGAAGACTGTACTAGTAGTAGTAGCTGTGGATTTTTGTGTCATCATCGGAGATCGGAATCTTCTTCTTCTTCTTCTTCTTGGAGCTTCTAGAAGTGGAGAGAAGGGG…
	CAO1	AT1G31710.1	GTCGCTTCTTTGATTTCTACTTAAACGTCTATTTCTCACGTGCAAAAAGAATATATATTAATTTAATACCATCAAGGCATTTTTTTGCCTATAAAAATTTGAAGTTAAACATAAACCAAATCCATTAAAGCAAACAATAATACCTCACAAAGAACAATATGGCTCCACTTCACTTCACCATTCTCATCCTTTTCTCTTTCGTTATCGTAGTCTCATCCTCAAGCTTTACTCCACCGCGTCACCCATTTGATCCCTTAACCGAGACCGAACTCAAACTCGTCCGAACCATCATCAACAAGTCGTACCCCGTTGGTCCGAATCATAAGTTCACTTTCCAATACGTTGGTCTCAACGAACCCAACAAGTCTCTAGTCTTGTCTTGGTACTCATCACCGAATC…
	EF1A	AT5G60390.1	CAAAGAGAAAGCGAAAACCCTAGACACCTCGTAGCTATAAGTACCCTCGAGTCGACCAGGATTAGGGTGCGCTCTCATATTTCTCACATTTTCGTAGCCGCAAGACTCCTTTCAGATTCTTACTTGCAGCTATGGGTAAAGAGAAGTTTCACATTAACATTGTGGTCATTGGTCATGTTGATTCTGGAAAATCGACCACAACTGGTCACTTGATCTATAAGCTTGGTGGTATTGACAAGCGTGTCATCGAGAGGTTCGAGAAGGAGGCTGCTGAGATGAACAAGAGGTCCTTCAAGTACGCATGGGTGTTGGACAAACTTAAGGCCGAGCGTGAGCGTGGTATTACCATCGATATTGCTCTATGGAAGTTCGAGACCACCAAGTACTACTGCACAGTCA…
	ACT8	AT1G49240.1	TCTTTGTCGAATTTAATTATTTCCAAAATTGATGACTCTAAAGAAAAAAAAATAGTTTTTCAGATAAACCCGCCTATATAAATAGTTCAACACTCGGTTTATTTCTTCTCCCCTCTTTGAATTGCCTCGTCGTCTTCAGCTTCATCGGCCGTTGCATTTCCCGGCGATAAGAGAGAGAAAGAGGAGAAAGAGTGAGCCAGATCTTCATCGTCGTGGTTCTTGTTTCTTCCTCGATCTCTCGATCTTCTGCTTTTGCTTTTCCGATTAAGATCGTAGACCATGGCCGATGCTGATGACATTCAACCTATTGTCTGTGACAATGGTACTGGAATGGTTAAGGCTGGATTCGCTGGAGATGATGCTCCCAGAGCGGTTTTCCCCAGTGTTGTTGGTCGACCT…
Solanum lycopersicum	MMT	Solyc01g102940.3.1	CGGGGGAAGTTTCATCTAAAACTTGACCTCGAAAGACACACTCAGCTACCCCATTCTTTTTCACATTTCCCCAAAACACACACACGAGAGTTTCAGACGAAACTCATTTCTCCGATTTTTTGCAGAAATGGCGGTGAATGGACTCTGTACGTCGATCGATGACTTCCTCAAACGGTGTGAGCAGTCCGGTGATACTGCTTACAGTATGCTCCGATCACTCCTTGAACGACTGGAGGATCCGGTTACCCGGAAAGAGGCTCGGATCTTCCTAACGCTTCTTCAGAAACGTTTTGCTACTAAAGAAGCCTCCGATCAATGCCTTCAAACTTACCATTTCCAGATTCAGGATATTGTCCTTGAGCAATATGAAGGTTTTCAGAAACGTAAGAAACTGACAAT…	This study
	SDC	Solyc04g082030.1.1	ATGGCCGGCCAAACAGTCATTGTTTCCGGTTTGAATCCGGCGGCCATTCTTCAGTCCACA ATCGGTGGAGCTCCGGTGGCAGCGGCGGCGGAGAACGGCCATACGAGAAAAGTTGTTCCT CTGTCAAAAGATGCCCTTCAGGATTTCATGGTTTCAATCATAACACAGAAATTACAGGAC GATAAACAACCCTTTTATGTTCTAGATTTGGGTGAAGTTGTTTCCCTTATGGAACAATGG AACTCTGCTTTACCAAATATCCGTCCGTTTTATGCTGTTAAATGTAACCCTGAACCTTCA TTTCTCTCCATGTTGTCTGCTATGGGTTCCAATTTTGATTGTGCTAGCCGTGCTGAAATT GAGTATGTTTTGTCTCATGGTATCTCGCCGGAC…
	DOX	Solyc05g013440.3.1	TTACTCCACTCACGCTTTTTCGTCTTCACTATTCTCCATTGAAAAACTCAAAAACAAGTT TTCGCAGAGAGAAGAATCAGTCGGAAGAAGGTGGTGAATTTGTCAAATCGGAGAAGGAGA ATAGTGAATCTCTGTATGTCAGAGGATTACTACTACTACTATTACAGTAACAAGTACTAC GGCGGTTACGGTGAACTTACCAATCCATTACAATGGCCTCAGCTCAGGAAAAGACGACGG TTTCTGCCCCTTCACGAAATGCTTCCGCCGCTTCTGAAACTGAATGGAATGCTGGTGGAA CCGTAACTGATGTTTCTGATCTTTCATCCACCAGATCGGCTAGTTCTGCTGCTCCCTCTA CTTTGACGGCTGTGATTGATTCTATTGATCGTC…
	CAO1	Solyc09g075940.3.1	ATGGAACTGACAAAAGTATTACACATTTTTATTGCATTTTTCTTCTTGTTCTTTTCTATT AACTCTCAAAGTCATCCTTTAGACCCTCTTAATCCTGATGAAATCAACAAAATTAGAGTC ATTATCCAAAAATCCCACCTTTCCAATGTAACATTTCATGATGTAGATCTTGATGAACCA GAAAAGAATGATGTCCTCAATTGGCTTTCCTTTCATAAATCAAACAATGCCTCTTTTCCT TATCGTCGAGCCAGGGTAGTAGTTCGCGCTAATGGTGAGTCCTATGAACTCACACTAGAC TTGGCTGCTAGCTCTATCATATCACAAAAGTTGTACTCAGGTCATGGCTTTCCTCGTTTT ACTCTCAATGAACTTAGACAGGCCATCAGCCTG…
	EF1A	Solyc11g069700.2.1	AAAAAAACTAACCGACTTAAGCTCATTCATCCTCCTCTATATATATTACCAATAACCTCT TGTAAACTTAAATAAAGTTTCCTTCATTTTTCAACTTATTATATGTGCTGTGCCTTCTCT AGACTTCTAGTTGATCAACATGGGTAAAGAGAAGGTTCACATCAACATTGTGGTTATTGG CCATGTTGACTCTGGCAAATCGACTACCACTGGTCACTTGATCTACAAGCTAGGTGGTAT CGATAAACGTGTCATCGAGAGGTTTGAGAAAGAAGCTGCTGAGATGAACAAGAGGTCATT CAAGTATGCCTGGGTTCTTGACAAGCTCAAGGCTGAACGTGAACGCGGTATCACTATTGA TATTGCCTTGTGGAAGTTTGAGACTACCAAGTA…
	ACT	Solyc10g080500.2.1	CCACTCACTTGCTGATATAATGATAACCAACGAACGAACAAATTCCTCAACAGAAATTGG AATTTGAGCCTCATTTTAAGCTCAATTTTCATTTGTTATTAACATATACTTTTCCCACTT TCGAAAAAAACAAGAAACAAAGGAGCAACAAATACTATTTTTTGTGAAAGTTTCATTAAA GAACACATAAAAGATGGCAGAAGGTGAGGATATTCAGCCTCTTGTCTGTGACAATGGAAC AGGAATGGTTAAGGCTGGATTTGCTGGAGATGATGCTCCAAGGGCTGTCTTCCCTAGTAT TGTGGGACGTCCTCGTCACACTGGTGTGATGGTTGGCATGGGCCAGAAAGATGCCTATGT TGGTGACGAGGCTCAATCCAAAAGGGGTATTTT…
Nicotiana benthamiana	MMT	Nbv5tr6233516	CGAATGAAAACGTCAGGAATGAAATTGCAACTTATTAATTTAAAACTAACTGTACAATTTCTAATTATCAAGTTCGGCCGAAAATAAGTTTGGTATAGGAACAAATGTAATTCCAACAAAGGAATTCAAATCAAACACCAAAAAGATTTTTGTATACAAATGCGTTAGAGAATGACCAAGTTGCAGCAAAACAGGTGTTATTGCTCACAGGAAATGGAGCTTATATTTCACAGCCTTGTGAGACACACCAAAAAGAGGCGTGCTAGACTCTTGGCTAGAGTGTTTTTCATTTACCATGTCTCTAAATTTAACGATGCAAGTTAATGCACGCTCGAAATCACCATCTTCCAAGGCGATAGTGAAGCGACAGTAACCAGGAATTCCGGTCCACGATGAGCT…	Naim, F. et al. Advanced Engineering of Lipid Metabolism in Nicotiana benthamiana Using a Draft Genome and the V2 Viral Silencing-Suppressor Protein. PLOS ONE 7, e52717 (2012).
	SDC	Nbv5tr6351176	CTCTATATAATGATAGACATATTTTGAGGTTTCCCCGTCTCAAAGGGAACAAGAGAAACACAATATTCATATTATTGAATCCCCAGTTTCTTTTTCTTTCCCTTTGATTCCTTCCTCTCAATTACCTCTCTCTTTTCTTCCTTTGTTTGGATGGCCGGCCAAACAATCATCGTTTCCGGGTTGAACCCGGCGGCCATTCTTCATTCAACAATAGGCGGCGGAGCTTCTCCTACAGCGGCGGCGGCGGCGGAAAACGGCACCAGAAAAGTCATCCCTCTCTCAAGAGATGCCTTACAAGATTTCATGTTATCAATCATAACCCAAAAATTACAAGATGAGAAACAACCTTTTTACGTGTTAGATTTGGGTGAGGTTGTTTCTCTTATGGACCAATGGAAA…
	DOX	Nbv5tr6270941	CAGAGCAACCCCTCTTGTCTTAAATAGTCTAATTGAGGTTGGGCTTCCATAGCATAGATATTCCAAATAAAGCCACTTTTGAAAGGAACCAGTACCCTTTCAATATTAGTTCAGATGGGTGTGCATATCAGAATAATATACCCAGAAAACCATGATATATGCTTTACCAAGCAAATGAAACAAGGCCGACATTATCAATATCATTGTGTCCAACAGAGATGTAGGTTTTTTTTGGGGAAGGGGAACTTGGTCCACAGAACAATAGTGCCAACTTGCAGTCTATGTTCTTAAGAAACGCTTACATAAAGGCTCCAAACAGAAAGAAAACCCAATTTATGCGAAGTTACATGAACCAATCCTAGAAGGCAAAGCTAGCTTGAATCTATCAAAGCTTAGCCA…
	CAO1	Nbv5tr6208046	CAACAACAAACCCAGTAAAATCCTACAGGTGGCATCTGGGCGGGTTTCCTTAGGAACTTGCCATTAAAAAAACTTTAAAACAAGAGAAGGAAAAGTAAAGAAAAGAAAATGTCTTCCAACAATAAATATGCAAACAGTATTTGAATGTCAAAGTGCCATAAATTTCTCAATCGATCTATATGGAGTTCATAAAGTCCACATCTTTTAGTCTTCCAATTCTTGTTATTGTCATTTTGTTGTTTTCCACTAGAAGCCAATCCCATCCTTTAGACCCTCTAAATCCTACTGAGATCAACAAGATAAGAGTCATTATTCAAAAATCTCATCTTAGTTCCCTCTCCAATTTAACATTTCACTTTGTTGATCTTGAAGAGCCTGAAAAACAGGATGTCCTTCATT…
	EF1A	Nbv5tr6262194	AGAAATAAGAAAACATATTCAACACAAAAATTAAAAAGTTCGAATTAAGTATCTTAAGCAACATAACAAACAAAACTTCCGAGCCACCTTGGAAAAACAAGGCACCTCAAAAGAAAATGCAGACAGACTCAACAAAGTTTTTCTCGCCACCGCCTGTCAAGCACCCAACTCTGAGAGTGGATACCAGTCATACAAGGCAGAAAACTAGAACCTAAGAACCACATTAAAGACCGAACAAAAACATAACAAGCAGAGAAAACAATGTCTCCATAACACACTTTATTATAGTAGATATCGCGAGTACCACCAGAATTGTACTGGAACATTCATTTCTTCTTCTGAGCAGCCTTGGTGACCTTGGCACCAGTTGGGTCCTTCTTGTCAACGCTCTTAATAACA…
	ACT	Nbv5tr6261161	AGAAGAACAATGGAAGAATAGAAATTTGTCAAATAGAGAAATAAAAGAATACGATGACCCAACAATCAACTCCTTGCCCACTCAATATCTTCAATCCAACATGACAACAAAAATACAGAAAATAAAGCTGGAATATAAATGCAACTGCATTTCTGATCCAGTAGGAAGTAAGTATTTTCCTTTCACCAACATTGTCACTCTGGGAAAATCAGAAGCACTTTCTGTGGACAATAGACGGACCAGATTCGTCATACTCTGCCTTAGCAATCCACATCTGCTGGAAGGTGCTGAGGGAAGCCAAGATAGAGCCTCCAATCCAGACACTGTATTTCCTCTCTGGTGGGGCCACCACCTTAATCTTCATGCTGCTAGGAGCAAGCGCAGTAATTTCTTTGCTCA…
Hordeum vulgare	MMT	BaRT2v18chr1HG001300.2	ACCAACCCATCACCTCCTGCTCCTGCTCTTCCCACTCGAACCCACTCGAAGGTACCGAACCGAGCGTCCA GAGCCGTCCGGGAATGGCTGCGGCGGCGGGGGACGTGGAGGCGTTCCTGGCGGCGTGCCAGGCGTCGGGC GACGCGGCGTACGGCGCCGCCAAGGCCGTGCTGGAGCGGCTCGAGGCGCCGGCCACGCGCGCCGAGGCCA GGCGGCTCCTCGGCGCCGTGCGACGGCGCTTCGCCGCCGGCGGCCCGGCCGCGGGGCTCGAGTGCTTCCG CACCTTCCACTTCCGCATCCACGACGTCGTCCTCGACCCCCACCTCCAAGGATTCCAGCAAAGAAAGAAG CTAACAATGATGGAGATACCCAGCATTTTCATTCCAGAAGACTG…	Ziemann, M. et al. Analysis of the barley leaf transcriptome under salinity stress using mRNA-Seq. Acta Physiol Plant 35, 1915–1924 (2013).
	SDC	BaRT2v18chr5HG260390.1	GGCGTGTGCTACGTGGTACGTGTCCACATCATATGTTCCATGTCAGCTGGAGTAGGCCAAGTAGGTCTTG ATGTCCGAGGTGGAGAAGCCATTGAAGTTGGAGCCGGAGGCGGTGGTGTAGGCGCCCATGTCGTCGAACA CGAGCCAGTCCCCCACGCTCATCTCCGGCAGCTGGTACCCGGTCACCACCGTGTCGAGGGAGTCGCACGT CGGCCCGAACACCGTCGACGTGTACGTCTTCTCGCCGGCGCGCGGCGCGGCGAGCGGCCTTGGGCGCGGC ACGTAGTGGTCCATGGGGATGCAGCTGAGGGTGCCGTAGAGGCCGTCGTCGATCCAGTACTCGCGCACCT CGCCGCGAGTGCGCTTCCCGATGACCCGCGCCGCCATCGTGAAG…
	DOX	BaRT2v18chr2HG088220.21	AGAACACCCGACGCCCCTCTCTCCGCTCCTCTCCTCTCCCCACCGCCACCACCACTCCGGTCCGGTGTTC GCTAGCCGCAGCCTCCACCGGGCGCACGATCCTCTCCGCTCCTCGATCGGCTCTCTCGCGGACGGAGGGA ACGGGCTCGCGAAACCCTGGCCCGATCCCGTAGAACCCCCCCTAGACGCGGAGGAGACTACGGACACGGT CAGCTCGCGAACCCGCTCCAATGGCCTCAGCTCAGGAAAAGGCGGCGCTCTGCTGCGGCGGCCCCGCGCG CGATGCCCCCAGGGCGGCCATCGCCGCGCCCGCGCCCGGGAAGGTCTCCATGTCCGGCGCTGGTGACCGC GTCGTCTCCGCTGCCGGGGGCGGCGCCGTGATGGACGACATCGC…
	CAO1	BaRT2v18chr4HG210580.1	CACAATACCCGCTCTTTTCTCCAAGTGAAAGAAAGAAAAAACTGATCAAACGTTTCATGGAAGATTTGAA ATCTCATCCAACGCCTTATCGTGCACGCCTCACCTGTCAGCAATACAGCGATCGACATTGTTTGCTCAAG TGCTATTGTGCTAACCACGTTTGCCACGCGGTCAACATTGCTGTTCATTTCCGATTTAGCAGCGCAGCAA CTCAGCGTTCCTTCCTCAGATCGACGATGATCGTCTCCTTCATCCAAGCCTCAGCTCGCGCCGAGCCGGC CGCCCGGGCGCCGCTCCACGCAATGCTGACTCTCCTCCTGGCCGCCGTCTCAATCCTCGCCGCCGCGGCA TCCACCCATCATCCGCACCCGTTCGACCCGCTCTCTCCGGCGGA…
	EF1A	BaRT2v18chr5HG268340.12	ACCATTCCCCCCCTGCCCGCCGCCGCCCCCTCCTCTCGTCTCCTTCCTTCGAGACCTGCCTACCTGGATC TTGCAGTTTCAGCCATGGGTAAGGAGAAGACCCACATCAACATCGTGGTCATTGGCCATGTCGACTCTGG CAAGTCGACCACCACTGGCCATCTGATCTACAAGCTTGGAGGTATTGACAAGCGTGTGATCGAGAGGTTC GAGAAGGAAGCCGCTGAGATGAACAAGAGGTCATTCAAGTACGCCTGGGTGCTTGACAAGCTCAAGGCTG AGCGTGAGAGGGGTATCACCATTGATATTGCCCTGTGGAAGTTCGAGACCACCAAGTACTACTGCACCGT CATTGATGCCCCTGGTCACCGTGACTTCATCAAGAACATGATTA…
	ACT	BaRT2v18chr4HG179120.8	ACCGCTCACCCTCGCCCCCTCCTCCTCCTCATCCTCCACCACCACCGTCGTCGCACGACCGGACCGCCGG CGCCGCTGCCCCGCCCTCCCCACCCCGGTAGAAAATGGCTGACGCCGAGGACATCCAGCCCCTCGTCTGC GACAATGGTACCGGTATGGTCAAGGCTGGGTTCGCTGGAGATGATGCTCCCAGGGCTGTCTTCCCCAGTA TCGTGGGCCGCCCACGCCACACCGGTGTCATGGTCGGGATGGGGCAGAAGGACGCCTACGTCGGTGACGA GGCGCAGTCCAAGAGGGGTATCTTGACTCTCAAGTACCCCATTGAGCACGGTATCGTCAGCAACTGGGAC GATATGGAGAAGATCTGGCATCACACCTTCTACAACGAGCTCCG…
Spartina patens	SDC	N/A	ATGGTTGGAGGCAGCCCCATGCAGGCCGTGCTGGTGGCCCCCGGCGTGAAAGACCGGAAGGTTCTCGCGTTCAAGCGCGACGCGCTCAAGGAGAAGGATGCCATCACGGGCGTCATCCGCTCCATCATCACCGCCCAGCAGCAGCGCAGCGCCTTCCACGTCCTGGACCTGGCCAAGGTGGTGGACCTATGCCGCGCGTGGCGCCGCGCGCTCCCCGACGTGCGCCCCTACTACGCCGTCAAGTGCAACCCGGACCCCGCGCTGCTGGGCGCGCTGGCCGCGCTCGGCACGGGCTTCGACTGCGCCAGCCGCGCCGAGATCGAGGCCGTGCTCGCGCTGGGCGTGCACCCGCGCAGCATCGTGTACGCCAACCCGTGCAAGCCCGAGTCCCACCTCGAG…	This study
