# Supplementary material for: Elucidation of Spartina dimethylsulfoniopropionate synthesis genes enables engineering of stress tolerant plants
Source: Nat Commun. 2024 Oct 9;15:8568. doi: 10.1038/s41467-024-51758-z (PMC11464771; doi:10.1038/s41467-024-51758-z)
Supplement: Supplementary file 9 — Supplementary Data 6 [file 41467_2024_51758_MOESM9_ESM.xlsx]

## Sheet: Supplementary Data 6
Enrichment FDR	Pathway Genes	Fold Enrichment	Pathway	Genes
0.00875848	718	2.97922	Developmental process	SOLYC01G095640.2.1 SOLYC01G102340.3.1 SOLYC01G111500.3.1 SOLYC02G072520.3.1 SOLYC02G084930.3.1 SOLYC03G005570.3.1 SOLYC03G007810.3.1 SOLYC03G093610.1.1 SOLYC03G112390.3.1 SOLYC03G113890.1.1 SOLYC04G077170.3.1 SOLYC05G052520.3.1 SOLYC06G007460.3.1 SOLYC06G062950.1.1 SOLYC07G049530.3.1 SOLYC07G055060.3.1 SOLYC08G005610.3.1 SOLYC09G074270.3.1 SOLYC09G090130.3.1 SOLYC12G006460.2.1 SOLYC12G094490.2.1
0.0109221	1139	2.41461	Response to stress	SOLYC01G095150.3.1 SOLYC01G097240.3.1 SOLYC02G072520.3.1 SOLYC02G083480.3.1 SOLYC02G090820.3.1 SOLYC02G092580.3.1 SOLYC03G006700.3.1 SOLYC03G093610.1.1 SOLYC03G095770.3.1 SOLYC03G119060.3.1 SOLYC04G016000.3.1 SOLYC05G052040.1.1 SOLYC05G052280.3.1 SOLYC06G050440.3.1 SOLYC07G049530.3.1 SOLYC07G055710.3.1 SOLYC08G005610.3.1 SOLYC08G023660.3.1 SOLYC08G069040.3.1 SOLYC09G005000.1.1 SOLYC09G018850.3.1 …
0.01256	1045	2.43686	Transmembrane transport	SOLYC01G100390.3.1 SOLYC02G071920.3.1 SOLYC02G087870.3.1 SOLYC02G091080.2.1 SOLYC03G007530.3.1 SOLYC03G019820.3.1 SOLYC03G113210.3.1 SOLYC04G007530.3.1 SOLYC04G082830.3.1 SOLYC06G005620.3.1 SOLYC06G006110.3.1 SOLYC06G063210.3.1 SOLYC07G032490.3.1 SOLYC07G043230.3.1 SOLYC08G075430.3.1 SOLYC08G078950.3.1 SOLYC08G082990.3.1 SOLYC09G065560.3.1 SOLYC09G072690.1.1 SOLYC09G090730.2.1 SOLYC10G076480.2.1 …
0.0239224	26	15.6709	Secondary metabolite biosynthetic process	SOLYC02G093250.3.1 SOLYC06G074390.3.1 SOLYC09G091510.3.1 SOLYC10G078220.2.1
0.0295677	34	11.9836	Developmental maturation	SOLYC03G007810.3.1 SOLYC03G093610.1.1 SOLYC07G049530.3.1 SOLYC08G005610.3.1
0.0295677	424	3.1231	Small molecule biosynthetic process	SOLYC02G089610.2.1 SOLYC03G007810.3.1 SOLYC03G111170.3.1 SOLYC04G009960.3.1 SOLYC04G054740.3.1 SOLYC04G074480.3.1 SOLYC04G076880.3.1 SOLYC05G051850.3.1 SOLYC07G017610.3.1 SOLYC07G021630.3.1 SOLYC09G065780.3.1 SOLYC10G005400.3.1 SOLYC11G010850.2.1
0.0295677	167	4.87957	Cellular developmental process	SOLYC01G095640.2.1 SOLYC01G102340.3.1 SOLYC01G111500.3.1 SOLYC03G005570.3.1 SOLYC03G112390.3.1 SOLYC03G113890.1.1 SOLYC05G052520.3.1 SOLYC09G090130.3.1
0.0295677	32	12.7326	Anatomical structure maturation	SOLYC03G007810.3.1 SOLYC03G093610.1.1 SOLYC07G049530.3.1 SOLYC08G005610.3.1
0.0295677	35	11.6413	Aging	SOLYC03G093610.1.1 SOLYC06G062950.1.1 SOLYC07G049530.3.1 SOLYC08G005610.3.1
0.0295677	487	2.92824	Response to hormone	SOLYC01G098400.3.1 SOLYC02G072520.3.1 SOLYC02G087870.3.1 SOLYC03G007810.3.1 SOLYC03G093610.1.1 SOLYC03G095770.3.1 SOLYC03G113890.1.1 SOLYC04G009910.3.1 SOLYC05G052520.3.1 SOLYC07G049530.3.1 SOLYC07G066560.1.1 SOLYC08G005610.3.1 SOLYC09G074270.3.1 SOLYC10G011660.3.1
0.0295677	15	20.3722	Fruit ripening	SOLYC03G093610.1.1 SOLYC07G049530.3.1 SOLYC08G005610.3.1
0.0298136	69	7.38123	Secondary metabolic process	SOLYC02G093250.3.1 SOLYC06G074390.3.1 SOLYC09G010990.3.1 SOLYC09G091510.3.1 SOLYC10G078220.2.1
0.0298136	149	4.78541	Cell differentiation	SOLYC01G095640.2.1 SOLYC01G102340.3.1 SOLYC01G111500.3.1 SOLYC03G005570.3.1 SOLYC03G112390.3.1 SOLYC03G113890.1.1 SOLYC09G090130.3.1
0.0298136	867	2.23225	Carbohydrate metabolic process	SOLYC02G080220.3.1 SOLYC03G007810.3.1 SOLYC03G094020.3.1 SOLYC03G114900.3.1 SOLYC03G121540.3.1 SOLYC04G054740.3.1 SOLYC04G076880.3.1 SOLYC05G046290.3.1 SOLYC05G051850.3.1 SOLYC06G035810.1.1 SOLYC06G068040.3.1 SOLYC07G052980.3.1 SOLYC07G064870.3.1 SOLYC09G074270.3.1 SOLYC10G005400.3.1 SOLYC10G074440.2.1 SOLYC10G079860.2.1 SOLYC12G008840.2.1 SOLYC12G014420.2.1
0.0298136	608	2.51302	Multicellular organismal process	SOLYC02G072520.3.1 SOLYC02G084930.3.1 SOLYC03G007810.3.1 SOLYC03G093610.1.1 SOLYC04G077170.3.1 SOLYC05G052520.3.1 SOLYC06G007460.3.1 SOLYC06G062950.1.1 SOLYC07G049530.3.1 SOLYC07G055060.3.1 SOLYC08G005610.3.1 SOLYC09G074270.3.1 SOLYC11G005630.1.1 SOLYC12G006460.2.1 SOLYC12G094490.2.1
0.0298136	241	3.80394	Cellular response to hormone stimulus	SOLYC01G098400.3.1 SOLYC02G087870.3.1 SOLYC03G007810.3.1 SOLYC03G093610.1.1 SOLYC03G113890.1.1 SOLYC04G009910.3.1 SOLYC05G052520.3.1 SOLYC09G074270.3.1 SOLYC10G011660.3.1
0.0298136	17	17.9755	Inositol metabolic process	SOLYC04G054740.3.1 SOLYC05G051850.3.1 SOLYC10G005400.3.1
0.0298136	21	14.5516	Positive regulation of transcription from RNA polymerase II promoter in response to stress	SOLYC02G090820.3.1 SOLYC04G016000.3.1 SOLYC07G055710.3.1
0.0298136	78	6.52955	Alcohol metabolic process	SOLYC04G054740.3.1 SOLYC05G051850.3.1 SOLYC08G005610.3.1 SOLYC10G005400.3.1 SOLYC11G010850.2.1
0.0298136	111	5.506	Hydrogen peroxide metabolic process	SOLYC02G083480.3.1 SOLYC02G092580.3.1 SOLYC03G006700.3.1 SOLYC05G052280.3.1 SOLYC06G050440.3.1 SOLYC08G069040.3.1
0.0298136	106	5.76571	Hydrogen peroxide catabolic process	SOLYC02G083480.3.1 SOLYC02G092580.3.1 SOLYC03G006700.3.1 SOLYC05G052280.3.1 SOLYC06G050440.3.1 SOLYC08G069040.3.1
0.0298136	1148	2.04077	Small molecule metabolic process	SOLYC02G068380.3.1 SOLYC02G089610.2.1 SOLYC03G007810.3.1 SOLYC03G111170.3.1 SOLYC04G009960.3.1 SOLYC04G054740.3.1 SOLYC04G074480.3.1 SOLYC04G076880.3.1 SOLYC05G006830.3.1 SOLYC05G051850.3.1 SOLYC06G033860.2.1 SOLYC06G069640.3.1 SOLYC06G074390.3.1 SOLYC07G017610.3.1 SOLYC07G021630.3.1 SOLYC08G005610.3.1 SOLYC08G068690.1.1 SOLYC08G079020.3.1 SOLYC09G065780.3.1 SOLYC10G005400.3.1 SOLYC10G007110.3.1 …
0.0298136	591	2.5853	Anatomical structure development	SOLYC02G072520.3.1 SOLYC02G084930.3.1 SOLYC03G007810.3.1 SOLYC03G093610.1.1 SOLYC03G113890.1.1 SOLYC04G077170.3.1 SOLYC05G052520.3.1 SOLYC06G007460.3.1 SOLYC06G062950.1.1 SOLYC07G049530.3.1 SOLYC07G055060.3.1 SOLYC08G005610.3.1 SOLYC09G074270.3.1 SOLYC12G006460.2.1 SOLYC12G094490.2.1
0.0298136	21	14.5516	Positive regulation of transcription from RNA polymerase II promoter in response to heat stress	SOLYC02G090820.3.1 SOLYC04G016000.3.1 SOLYC07G055710.3.1
0.0298136	281	3.62494	Cellular response to organic substance	SOLYC01G098400.3.1 SOLYC02G087870.3.1 SOLYC03G007810.3.1 SOLYC03G093610.1.1 SOLYC03G113890.1.1 SOLYC04G009910.3.1 SOLYC05G052520.3.1 SOLYC07G049530.3.1 SOLYC09G074270.3.1 SOLYC10G011660.3.1
0.0298136	249	3.68172	Cellular response to endogenous stimulus	SOLYC01G098400.3.1 SOLYC02G087870.3.1 SOLYC03G007810.3.1 SOLYC03G093610.1.1 SOLYC03G113890.1.1 SOLYC04G009910.3.1 SOLYC05G052520.3.1 SOLYC09G074270.3.1 SOLYC10G011660.3.1
0.0298136	46	8.85747	Plant epidermis development	SOLYC03G113890.1.1 SOLYC04G077170.3.1 SOLYC05G052520.3.1 SOLYC06G007460.3.1
0.0298136	513	2.77983	Multicellular organism development	SOLYC02G072520.3.1 SOLYC02G084930.3.1 SOLYC03G007810.3.1 SOLYC03G093610.1.1 SOLYC04G077170.3.1 SOLYC05G052520.3.1 SOLYC06G007460.3.1 SOLYC06G062950.1.1 SOLYC07G049530.3.1 SOLYC07G055060.3.1 SOLYC08G005610.3.1 SOLYC09G074270.3.1 SOLYC12G006460.2.1 SOLYC12G094490.2.1
0.0298136	43	9.47544	Phenylpropanoid metabolic process	SOLYC02G093250.3.1 SOLYC06G074390.3.1 SOLYC09G010990.3.1 SOLYC10G078220.2.1
0.0298136	21	14.5516	Phenylpropanoid biosynthetic process	SOLYC02G093250.3.1 SOLYC06G074390.3.1 SOLYC10G078220.2.1
0.0298136	495	2.88092	Response to endogenous stimulus	SOLYC01G098400.3.1 SOLYC02G072520.3.1 SOLYC02G087870.3.1 SOLYC03G007810.3.1 SOLYC03G093610.1.1 SOLYC03G095770.3.1 SOLYC03G113890.1.1 SOLYC04G009910.3.1 SOLYC05G052520.3.1 SOLYC07G049530.3.1 SOLYC07G066560.1.1 SOLYC08G005610.3.1 SOLYC09G074270.3.1 SOLYC10G011660.3.1
0.030393	22	13.8901	Regulation of transcription from RNA polymerase II promoter in response to stress	SOLYC02G090820.3.1 SOLYC04G016000.3.1 SOLYC07G055710.3.1
0.030393	22	13.8901	Regulation of DNA-templated transcription in response to stress	SOLYC02G090820.3.1 SOLYC04G016000.3.1 SOLYC07G055710.3.1
0.030393	370	3.0283	Cellular response to chemical stimulus	SOLYC01G098400.3.1 SOLYC02G087870.3.1 SOLYC03G007810.3.1 SOLYC03G093610.1.1 SOLYC03G113890.1.1 SOLYC03G119060.3.1 SOLYC04G009910.3.1 SOLYC05G052520.3.1 SOLYC07G049530.3.1 SOLYC09G074270.3.1 SOLYC10G011660.3.1
0.030393	165	4.32137	Organic hydroxy compound metabolic process	SOLYC02G084930.3.1 SOLYC04G054740.3.1 SOLYC05G051850.3.1 SOLYC08G005610.3.1 SOLYC10G005400.3.1 SOLYC11G010850.2.1 SOLYC12G006460.2.1
0.0313885	23	13.2862	Stomatal complex development	SOLYC04G077170.3.1 SOLYC05G052520.3.1 SOLYC06G007460.3.1
0.0313885	757	2.2875	Response to chemical	SOLYC01G095150.3.1 SOLYC01G098400.3.1 SOLYC02G072520.3.1 SOLYC02G087870.3.1 SOLYC03G007810.3.1 SOLYC03G093610.1.1 SOLYC03G095770.3.1 SOLYC03G113890.1.1 SOLYC03G119060.3.1 SOLYC04G009910.3.1 SOLYC05G052520.3.1 SOLYC07G049530.3.1 SOLYC07G066560.1.1 SOLYC08G005610.3.1 SOLYC08G078950.3.1 SOLYC09G074270.3.1 SOLYC10G011660.3.1
0.0313885	1100	2.03722	Catabolic process	SOLYC02G068380.3.1 SOLYC02G080220.3.1 SOLYC02G083480.3.1 SOLYC02G092580.3.1 SOLYC03G006700.3.1 SOLYC03G007810.3.1 SOLYC03G044230.1.1 SOLYC04G009960.3.1 SOLYC05G005150.1.1 SOLYC05G052280.3.1 SOLYC06G050440.3.1 SOLYC06G069640.3.1 SOLYC07G064870.3.1 SOLYC08G005610.3.1 SOLYC08G068860.3.1 SOLYC08G068870.3.1 SOLYC08G069040.3.1 SOLYC09G010990.3.1 SOLYC09G082760.3.1 SOLYC10G005400.3.1 SOLYC10G074440.2.1 …
0.0313885	6	33.9536	Response to insect	SOLYC02G072520.3.1 SOLYC03G095770.3.1
0.0328661	568	2.51066	Response to organic substance	SOLYC01G098400.3.1 SOLYC02G072520.3.1 SOLYC02G087870.3.1 SOLYC03G007810.3.1 SOLYC03G093610.1.1 SOLYC03G095770.3.1 SOLYC03G113890.1.1 SOLYC04G009910.3.1 SOLYC05G052520.3.1 SOLYC07G049530.3.1 SOLYC07G066560.1.1 SOLYC08G005610.3.1 SOLYC09G074270.3.1 SOLYC10G011660.3.1
0.0328661	127	4.81233	Reactive oxygen species metabolic process	SOLYC02G083480.3.1 SOLYC02G092580.3.1 SOLYC03G006700.3.1 SOLYC05G052280.3.1 SOLYC06G050440.3.1 SOLYC08G069040.3.1
0.0328661	699	2.33158	Lipid metabolic process	SOLYC02G084930.3.1 SOLYC03G007810.3.1 SOLYC03G111170.3.1 SOLYC04G040130.1.1 SOLYC04G054740.3.1 SOLYC04G079210.3.1 SOLYC05G051850.3.1 SOLYC06G074390.3.1 SOLYC08G005610.3.1 SOLYC09G065780.3.1 SOLYC09G082760.3.1 SOLYC10G011660.3.1 SOLYC11G010850.2.1 SOLYC12G006460.2.1 SOLYC12G049030.1.1 SOLYC12G100270.2.1
0.0361151	7	29.1031	Ammonium transport	SOLYC09G090730.2.1 SOLYC10G076480.2.1
0.0361151	7	29.1031	Inositol biosynthetic process	SOLYC04G054740.3.1 SOLYC05G051850.3.1
0.0361151	7	29.1031	Ammonium transmembrane transport	SOLYC09G090730.2.1 SOLYC10G076480.2.1
0.0376477	230	3.54299	Hormone-mediated signaling pathway	SOLYC01G098400.3.1 SOLYC02G087870.3.1 SOLYC03G093610.1.1 SOLYC03G113890.1.1 SOLYC04G009910.3.1 SOLYC05G052520.3.1 SOLYC09G074270.3.1 SOLYC10G011660.3.1
0.0382933	233	3.49737	Response to lipid	SOLYC03G095770.3.1 SOLYC03G113890.1.1 SOLYC04G009910.3.1 SOLYC05G052520.3.1 SOLYC07G049530.3.1 SOLYC08G005610.3.1 SOLYC09G074270.3.1 SOLYC10G011660.3.1
0.0382933	343	2.96971	Cell wall organization or biogenesis	SOLYC02G080220.3.1 SOLYC03G114900.3.1 SOLYC05G007830.3.1 SOLYC05G046290.3.1 SOLYC06G035810.1.1 SOLYC06G051800.3.1 SOLYC06G068040.3.1 SOLYC07G052980.3.1 SOLYC10G074440.2.1 SOLYC11G069250.2.1
0.0382933	400	2.80118	Response to oxygen-containing compound	SOLYC01G095150.3.1 SOLYC03G007810.3.1 SOLYC03G095770.3.1 SOLYC03G113890.1.1 SOLYC04G009910.3.1 SOLYC05G052520.3.1 SOLYC07G049530.3.1 SOLYC08G005610.3.1 SOLYC08G078950.3.1 SOLYC09G074270.3.1 SOLYC10G011660.3.1
0.0407387	185	3.8542	Cellular response to oxygen-containing compound	SOLYC03G007810.3.1 SOLYC03G113890.1.1 SOLYC04G009910.3.1 SOLYC05G052520.3.1 SOLYC07G049530.3.1 SOLYC09G074270.3.1 SOLYC10G011660.3.1
0.0477223	99	5.14449	Fruit development	SOLYC02G072520.3.1 SOLYC03G007810.3.1 SOLYC03G093610.1.1 SOLYC07G049530.3.1 SOLYC08G005610.3.1
0.0477223	99	5.14449	Organic hydroxy compound biosynthetic process	SOLYC02G084930.3.1 SOLYC04G054740.3.1 SOLYC05G051850.3.1 SOLYC11G010850.2.1 SOLYC12G006460.2.1
0.0491079	9	22.6358	Gibberellin mediated signaling pathway	SOLYC03G113890.1.1 SOLYC09G074270.3.1
0.0491079	9	22.6358	Cellular response to gibberellin stimulus	SOLYC03G113890.1.1 SOLYC09G074270.3.1
0.0491079	145	4.21494	Cellular response to lipid	SOLYC03G113890.1.1 SOLYC04G009910.3.1 SOLYC05G052520.3.1 SOLYC07G049530.3.1 SOLYC09G074270.3.1 SOLYC10G011660.3.1
0.0491079	9	22.6358	Gibberellic acid mediated signaling pathway	SOLYC03G113890.1.1 SOLYC09G074270.3.1
0.0501911	31	9.85751	Lignin metabolic process	SOLYC02G093250.3.1 SOLYC09G010990.3.1 SOLYC10G078220.2.1
0.0509285	251	3.24656	Cell wall organization	SOLYC02G080220.3.1 SOLYC03G114900.3.1 SOLYC05G007830.3.1 SOLYC05G046290.3.1 SOLYC06G035810.1.1 SOLYC06G051800.3.1 SOLYC06G068040.3.1 SOLYC07G052980.3.1
0.0526099	829	2.08883	Cellular catabolic process	SOLYC02G068380.3.1 SOLYC02G083480.3.1 SOLYC02G092580.3.1 SOLYC03G006700.3.1 SOLYC03G044230.1.1 SOLYC04G009960.3.1 SOLYC05G005150.1.1 SOLYC05G052280.3.1 SOLYC06G050440.3.1 SOLYC06G069640.3.1 SOLYC07G064870.3.1 SOLYC08G005610.3.1 SOLYC08G069040.3.1 SOLYC09G010990.3.1 SOLYC10G005400.3.1 SOLYC10G074440.2.1 SOLYC12G005300.2.1
0.0559811	1200	1.86745	Cellular response to stimulus	SOLYC01G098400.3.1 SOLYC02G068680.1.1 SOLYC02G087870.3.1 SOLYC02G090820.3.1 SOLYC03G007810.3.1 SOLYC03G093610.1.1 SOLYC03G113890.1.1 SOLYC03G119060.3.1 SOLYC04G005380.3.1 SOLYC04G008110.3.1 SOLYC04G009910.3.1 SOLYC04G016000.3.1 SOLYC05G052520.3.1 SOLYC07G049530.3.1 SOLYC07G055710.3.1 SOLYC09G005000.1.1 SOLYC09G018850.3.1 SOLYC09G074270.3.1 SOLYC10G011660.3.1 SOLYC10G081170.2.1 SOLYC10G086570.3.1 …
0.0618733	68	5.99182	Regulation of hormone levels	SOLYC02G084930.3.1 SOLYC02G087870.3.1 SOLYC10G084150.2.1 SOLYC12G006460.2.1
0.0643889	264	3.0867	External encapsulating structure organization	SOLYC02G080220.3.1 SOLYC03G114900.3.1 SOLYC05G007830.3.1 SOLYC05G046290.3.1 SOLYC06G035810.1.1 SOLYC06G051800.3.1 SOLYC06G068040.3.1 SOLYC07G052980.3.1
0.0648013	11	18.5202	Cellular response to cytokinin stimulus	SOLYC01G098400.3.1 SOLYC03G113890.1.1
0.0648013	11	18.5202	Cytokinin-activated signaling pathway	SOLYC01G098400.3.1 SOLYC03G113890.1.1
0.0674343	36	8.48841	Hormone biosynthetic process	SOLYC02G084930.3.1 SOLYC10G084150.2.1 SOLYC12G006460.2.1
0.074918	12	16.9768	Zinc ion transmembrane transport	SOLYC06G005620.3.1 SOLYC07G043230.3.1
0.0767	14	14.5516	Negative regulation of peptidase activity	SOLYC03G020010.1.1 SOLYC09G084460.3.1
0.0767	14	14.5516	Negative regulation of endopeptidase activity	SOLYC03G020010.1.1 SOLYC09G084460.3.1
0.0767	42	7.27578	Polyol metabolic process	SOLYC04G054740.3.1 SOLYC05G051850.3.1 SOLYC10G005400.3.1
0.0767	283	2.87946	Ion transmembrane transport	SOLYC01G100390.3.1 SOLYC03G113210.3.1 SOLYC06G005620.3.1 SOLYC06G006110.3.1 SOLYC06G063210.3.1 SOLYC07G043230.3.1 SOLYC09G090730.2.1 SOLYC10G076480.2.1
0.0767	41	7.45324	Cellular response to heat	SOLYC02G090820.3.1 SOLYC04G016000.3.1 SOLYC07G055710.3.1
0.0767	167	3.65967	Response to external biotic stimulus	SOLYC01G097240.3.1 SOLYC02G072520.3.1 SOLYC03G095770.3.1 SOLYC07G049530.3.1 SOLYC09G005000.1.1 SOLYC10G011660.3.1
0.0767	171	3.57407	Biological process involved in interspecies interaction between organisms	SOLYC01G097240.3.1 SOLYC02G072520.3.1 SOLYC03G095770.3.1 SOLYC07G049530.3.1 SOLYC09G005000.1.1 SOLYC10G011660.3.1
0.0767	41	7.45324	Alcohol biosynthetic process	SOLYC04G054740.3.1 SOLYC05G051850.3.1 SOLYC11G010850.2.1
0.0767	14	14.5516	Purine nucleobase metabolic process	SOLYC02G068380.3.1 SOLYC08G079020.3.1
0.0767	228	3.12731	Reproductive structure development	SOLYC02G072520.3.1 SOLYC03G007810.3.1 SOLYC03G093610.1.1 SOLYC07G049530.3.1 SOLYC08G005610.3.1 SOLYC09G074270.3.1 SOLYC12G094490.2.1
0.0767	340	2.69632	System development	SOLYC02G072520.3.1 SOLYC03G007810.3.1 SOLYC03G093610.1.1 SOLYC06G062950.1.1 SOLYC07G049530.3.1 SOLYC07G055060.3.1 SOLYC08G005610.3.1 SOLYC09G074270.3.1 SOLYC12G094490.2.1
0.0767	1985	1.59078	Establishment of localization	SOLYC01G006950.3.1 SOLYC01G100390.3.1 SOLYC02G071920.3.1 SOLYC02G087870.3.1 SOLYC02G091080.2.1 SOLYC03G007530.3.1 SOLYC03G019820.3.1 SOLYC03G034380.1.1 SOLYC03G113210.3.1 SOLYC04G007530.3.1 SOLYC04G015110.3.1 SOLYC04G082650.3.1 SOLYC04G082830.3.1 SOLYC06G005620.3.1 SOLYC06G006110.3.1 SOLYC06G063210.3.1 SOLYC07G032490.3.1 SOLYC07G043230.3.1 SOLYC08G075430.3.1 SOLYC08G078950.3.1 SOLYC08G082990.3.1 …
0.0767	167	3.65967	Response to other organism	SOLYC01G097240.3.1 SOLYC02G072520.3.1 SOLYC03G095770.3.1 SOLYC07G049530.3.1 SOLYC09G005000.1.1 SOLYC10G011660.3.1
0.0767	14	14.5516	Regulation of peptidase activity	SOLYC03G020010.1.1 SOLYC09G084460.3.1
0.0767	14	14.5516	Regulation of endopeptidase activity	SOLYC03G020010.1.1 SOLYC09G084460.3.1
0.0767	228	3.12731	Reproductive system development	SOLYC02G072520.3.1 SOLYC03G007810.3.1 SOLYC03G093610.1.1 SOLYC07G049530.3.1 SOLYC08G005610.3.1 SOLYC09G074270.3.1 SOLYC12G094490.2.1
0.0767	13	15.6709	Zinc ion transport	SOLYC06G005620.3.1 SOLYC07G043230.3.1
0.0767	338	2.71227	Defense response	SOLYC01G097240.3.1 SOLYC03G093610.1.1 SOLYC03G095770.3.1 SOLYC05G052040.1.1 SOLYC08G023660.3.1 SOLYC09G005000.1.1 SOLYC10G011660.3.1 SOLYC10G048030.2.1 SOLYC10G079860.2.1
0.0767	226	3.15499	Response to oxidative stress	SOLYC02G083480.3.1 SOLYC02G092580.3.1 SOLYC03G006700.3.1 SOLYC03G119060.3.1 SOLYC05G052280.3.1 SOLYC06G050440.3.1 SOLYC08G069040.3.1
0.0767	42	7.27578	Response to wounding	SOLYC09G084460.3.1 SOLYC10G011660.3.1 SOLYC10G086100.2.1
0.0767	285	2.85925	Post-embryonic development	SOLYC02G072520.3.1 SOLYC03G007810.3.1 SOLYC04G077170.3.1 SOLYC05G052520.3.1 SOLYC06G007460.3.1 SOLYC07G049530.3.1 SOLYC09G074270.3.1 SOLYC12G094490.2.1
0.0767	13	15.6709	Lignin biosynthetic process	SOLYC02G093250.3.1 SOLYC10G078220.2.1
0.0857242	15	13.5815	Negative regulation of proteolysis	SOLYC03G020010.1.1 SOLYC09G084460.3.1
0.0857242	15	13.5815	Monosaccharide biosynthetic process	SOLYC04G076880.3.1 SOLYC10G005400.3.1
0.0869996	84	4.85052	Plant-type cell wall organization	SOLYC03G114900.3.1 SOLYC05G007830.3.1 SOLYC06G035810.1.1 SOLYC06G051800.3.1
0.0887508	45	6.79073	Response to fatty acid	SOLYC03G095770.3.1 SOLYC07G049530.3.1 SOLYC10G011660.3.1
0.0955516	187	3.26827	Response to biotic stimulus	SOLYC01G097240.3.1 SOLYC02G072520.3.1 SOLYC03G095770.3.1 SOLYC07G049530.3.1 SOLYC09G005000.1.1 SOLYC10G011660.3.1
0.0963462	135	3.77263	Plant-type cell wall organization or biogenesis	SOLYC03G114900.3.1 SOLYC05G007830.3.1 SOLYC06G035810.1.1 SOLYC06G051800.3.1 SOLYC11G069250.2.1
0.0968144	47	6.50176	Response to cytokinin	SOLYC01G098400.3.1 SOLYC03G113890.1.1 SOLYC07G049530.3.1
0.0982028	1963	1.55671	Transport	SOLYC01G006950.3.1 SOLYC01G100390.3.1 SOLYC02G071920.3.1 SOLYC02G087870.3.1 SOLYC02G091080.2.1 SOLYC03G007530.3.1 SOLYC03G019820.3.1 SOLYC03G034380.1.1 SOLYC03G113210.3.1 SOLYC04G007530.3.1 SOLYC04G082650.3.1 SOLYC04G082830.3.1 SOLYC06G005620.3.1 SOLYC06G006110.3.1 SOLYC06G063210.3.1 SOLYC07G032490.3.1 SOLYC07G043230.3.1 SOLYC08G075430.3.1 SOLYC08G078950.3.1 SOLYC08G082990.3.1 SOLYC09G065560.3.1 …
0.1009	191	3.19982	Carbohydrate biosynthetic process	SOLYC03G114900.3.1 SOLYC04G054740.3.1 SOLYC04G076880.3.1 SOLYC05G051850.3.1 SOLYC09G074270.3.1 SOLYC10G005400.3.1
0.104415	251	2.84074	Developmental process involved in reproduction	SOLYC02G072520.3.1 SOLYC03G007810.3.1 SOLYC03G093610.1.1 SOLYC07G049530.3.1 SOLYC08G005610.3.1 SOLYC09G074270.3.1 SOLYC12G094490.2.1
0.104415	49	6.23638	Hormone metabolic process	SOLYC02G084930.3.1 SOLYC10G084150.2.1 SOLYC12G006460.2.1
0.10881	50	6.11166	Sterol metabolic process	SOLYC02G084930.3.1 SOLYC08G005610.3.1 SOLYC12G006460.2.1
0.109174	18	11.3179	Polyol biosynthetic process	SOLYC04G054740.3.1 SOLYC05G051850.3.1
0.118496	322	2.53071	Organic acid biosynthetic process	SOLYC03G007810.3.1 SOLYC03G111170.3.1 SOLYC04G009960.3.1 SOLYC04G074480.3.1 SOLYC07G017610.3.1 SOLYC07G021630.3.1 SOLYC09G065780.3.1 SOLYC10G005400.3.1
0.118496	19	10.7222	Negative regulation of hydrolase activity	SOLYC03G020010.1.1 SOLYC09G084460.3.1
0.118496	735	1.94021	Signal transduction	SOLYC01G098400.3.1 SOLYC02G068680.1.1 SOLYC02G087870.3.1 SOLYC03G093610.1.1 SOLYC03G113890.1.1 SOLYC04G005380.3.1 SOLYC04G008110.3.1 SOLYC04G009910.3.1 SOLYC05G052520.3.1 SOLYC09G005000.1.1 SOLYC09G074270.3.1 SOLYC10G011660.3.1 SOLYC10G081170.2.1 SOLYC12G005840.2.1
0.118536	96	4.24421	Cell wall macromolecule metabolic process	SOLYC03G114900.3.1 SOLYC05G046290.3.1 SOLYC07G052980.3.1 SOLYC10G074440.2.1
0.123919	742	1.9219	Signaling	SOLYC01G098400.3.1 SOLYC02G068680.1.1 SOLYC02G087870.3.1 SOLYC03G093610.1.1 SOLYC03G113890.1.1 SOLYC04G005380.3.1 SOLYC04G008110.3.1 SOLYC04G009910.3.1 SOLYC05G052520.3.1 SOLYC09G005000.1.1 SOLYC09G074270.3.1 SOLYC10G011660.3.1 SOLYC10G081170.2.1 SOLYC12G005840.2.1
0.126335	20	10.1861	Brassinosteroid homeostasis	SOLYC02G084930.3.1 SOLYC12G006460.2.1
0.131387	396	2.31502	Lipid biosynthetic process	SOLYC02G084930.3.1 SOLYC03G007810.3.1 SOLYC03G111170.3.1 SOLYC04G054740.3.1 SOLYC05G051850.3.1 SOLYC09G065780.3.1 SOLYC11G010850.2.1 SOLYC12G006460.2.1 SOLYC12G100270.2.1
0.131595	677	1.95597	Carboxylic acid metabolic process	SOLYC03G007810.3.1 SOLYC03G111170.3.1 SOLYC04G009960.3.1 SOLYC04G074480.3.1 SOLYC06G033860.2.1 SOLYC07G017610.3.1 SOLYC07G021630.3.1 SOLYC08G005610.3.1 SOLYC08G068690.1.1 SOLYC09G065780.3.1 SOLYC10G005400.3.1 SOLYC10G007110.3.1 SOLYC10G011660.3.1
0.144915	275	2.59282	Cellular carbohydrate metabolic process	SOLYC03G114900.3.1 SOLYC04G054740.3.1 SOLYC05G046290.3.1 SOLYC05G051850.3.1 SOLYC07G052980.3.1 SOLYC07G064870.3.1 SOLYC10G005400.3.1
0.144915	22	9.26009	Alcohol catabolic process	SOLYC08G005610.3.1 SOLYC10G005400.3.1
0.144915	104	3.91773	Tissue development	SOLYC03G113890.1.1 SOLYC04G077170.3.1 SOLYC05G052520.3.1 SOLYC06G007460.3.1
0.146702	215	2.84263	Inorganic cation transmembrane transport	SOLYC01G100390.3.1 SOLYC06G005620.3.1 SOLYC06G006110.3.1 SOLYC07G043230.3.1 SOLYC09G090730.2.1 SOLYC10G076480.2.1
0.148372	23	8.85747	Brassinosteroid biosynthetic process	SOLYC02G084930.3.1 SOLYC12G006460.2.1
0.148372	695	1.90531	Oxoacid metabolic process	SOLYC03G007810.3.1 SOLYC03G111170.3.1 SOLYC04G009960.3.1 SOLYC04G074480.3.1 SOLYC06G033860.2.1 SOLYC07G017610.3.1 SOLYC07G021630.3.1 SOLYC08G005610.3.1 SOLYC08G068690.1.1 SOLYC09G065780.3.1 SOLYC10G005400.3.1 SOLYC10G007110.3.1 SOLYC10G011660.3.1
0.148372	23	8.85747	Steroid hormone biosynthetic process	SOLYC02G084930.3.1 SOLYC12G006460.2.1
0.148372	23	8.85747	Glucosamine-containing compound metabolic process	SOLYC02G093430.3.1 SOLYC10G074440.2.1
0.148372	23	8.85747	Organic hydroxy compound catabolic process	SOLYC08G005610.3.1 SOLYC10G005400.3.1
0.148372	843	1.81247	Cell communication	SOLYC01G098400.3.1 SOLYC02G068680.1.1 SOLYC02G087870.3.1 SOLYC03G093610.1.1 SOLYC03G113890.1.1 SOLYC04G005380.3.1 SOLYC04G008110.3.1 SOLYC04G009910.3.1 SOLYC05G052520.3.1 SOLYC09G005000.1.1 SOLYC09G074270.3.1 SOLYC10G011660.3.1 SOLYC10G081170.2.1 SOLYC11G005630.1.1 SOLYC12G005840.2.1
0.154341	24	8.48841	Positive regulation of post-embryonic development	SOLYC07G049530.3.1 SOLYC12G094490.2.1
0.154341	221	2.76546	Cation transmembrane transport	SOLYC01G100390.3.1 SOLYC06G005620.3.1 SOLYC06G006110.3.1 SOLYC07G043230.3.1 SOLYC09G090730.2.1 SOLYC10G076480.2.1
0.154341	24	8.48841	Olefinic compound metabolic process	SOLYC07G049530.3.1 SOLYC08G005610.3.1
0.154341	24	8.48841	Jasmonic acid metabolic process	SOLYC03G111170.3.1 SOLYC10G011660.3.1
0.154341	24	8.48841	Response to gibberellin	SOLYC03G113890.1.1 SOLYC09G074270.3.1
0.155713	110	3.70403	Protein autophosphorylation	SOLYC02G072520.3.1 SOLYC03G098400.2.1 SOLYC06G071810.1.1 SOLYC11G017280.2.1
0.16148	25	8.14888	Brassinosteroid metabolic process	SOLYC02G084930.3.1 SOLYC12G006460.2.1
0.16148	25	8.14888	Lipid homeostasis	SOLYC02G084930.3.1 SOLYC12G006460.2.1
0.16148	25	8.14888	Nucleobase metabolic process	SOLYC02G068380.3.1 SOLYC08G079020.3.1
0.162262	64	4.77473	Defense response to bacterium	SOLYC01G097240.3.1 SOLYC09G005000.1.1 SOLYC10G011660.3.1
0.163155	3	33.9536	Positive regulation of gibberellic acid mediated signaling pathway	SOLYC09G074270.3.1
0.163155	3	33.9536	Stomatal lineage progression	SOLYC05G052520.3.1
0.163155	3	33.9536	Polyketide metabolic process	SOLYC09G091510.3.1
0.163155	3	33.9536	Polyketide biosynthetic process	SOLYC09G091510.3.1
0.163155	3	33.9536	Cell wall beta-glucan metabolic process	SOLYC03G114900.3.1
0.163155	3	33.9536	Cell wall beta-glucan biosynthetic process	SOLYC03G114900.3.1
0.163155	3	33.9536	Purine nucleobase salvage	SOLYC08G079020.3.1
0.163155	718	1.84428	Organic acid metabolic process	SOLYC03G007810.3.1 SOLYC03G111170.3.1 SOLYC04G009960.3.1 SOLYC04G074480.3.1 SOLYC06G033860.2.1 SOLYC07G017610.3.1 SOLYC07G021630.3.1 SOLYC08G005610.3.1 SOLYC08G068690.1.1 SOLYC09G065780.3.1 SOLYC10G005400.3.1 SOLYC10G007110.3.1 SOLYC10G011660.3.1
0.163155	293	2.43354	Carboxylic acid biosynthetic process	SOLYC03G007810.3.1 SOLYC03G111170.3.1 SOLYC04G009960.3.1 SOLYC04G074480.3.1 SOLYC07G017610.3.1 SOLYC09G065780.3.1 SOLYC10G005400.3.1
0.163155	3	33.9536	Purine nucleobase catabolic process	SOLYC02G068380.3.1
0.163155	3	33.9536	Adenine salvage	SOLYC08G079020.3.1
0.163155	66	4.63004	Regulation of post-embryonic development	SOLYC06G007460.3.1 SOLYC07G049530.3.1 SOLYC12G094490.2.1
0.163155	26	7.83546	Positive regulation of multicellular organismal process	SOLYC07G049530.3.1 SOLYC12G094490.2.1
0.163155	3	33.9536	Plant-type cell wall cellulose biosynthetic process	SOLYC03G114900.3.1
0.163155	3	33.9536	Plant-type cell wall cellulose metabolic process	SOLYC03G114900.3.1
0.163155	233	2.62303	Inorganic ion transmembrane transport	SOLYC01G100390.3.1 SOLYC06G005620.3.1 SOLYC06G006110.3.1 SOLYC07G043230.3.1 SOLYC09G090730.2.1 SOLYC10G076480.2.1
0.163155	954	1.70836	Organic substance catabolic process	SOLYC02G068380.3.1 SOLYC02G080220.3.1 SOLYC03G007810.3.1 SOLYC03G044230.1.1 SOLYC04G009960.3.1 SOLYC05G005150.1.1 SOLYC06G069640.3.1 SOLYC07G064870.3.1 SOLYC08G005610.3.1 SOLYC08G068860.3.1 SOLYC08G068870.3.1 SOLYC09G010990.3.1 SOLYC09G082760.3.1 SOLYC10G005400.3.1 SOLYC10G074440.2.1 SOLYC12G005300.2.1
0.163155	26	7.83546	Cellular response to nitrogen compound	SOLYC03G007810.3.1 SOLYC07G049530.3.1
0.163155	68	4.49387	Regulation of multicellular organismal development	SOLYC06G007460.3.1 SOLYC07G049530.3.1 SOLYC12G094490.2.1
0.163155	1855	1.48261	Phosphate-containing compound metabolic process	SOLYC01G090800.3.1 SOLYC01G094020.3.1 SOLYC02G072520.3.1 SOLYC02G079370.3.1 SOLYC03G006400.3.1 SOLYC03G007810.3.1 SOLYC03G098400.2.1 SOLYC04G008110.3.1 SOLYC04G009910.3.1 SOLYC04G014550.3.1 SOLYC04G054740.3.1 SOLYC04G074000.3.1 SOLYC04G076880.3.1 SOLYC05G051050.3.1 SOLYC05G051850.3.1 SOLYC05G052520.3.1 SOLYC06G069640.3.1 SOLYC06G071810.1.1 SOLYC06G074390.3.1 SOLYC07G007220.3.1 SOLYC07G055640.1.1 …
0.163155	68	4.49387	Response to bacterium	SOLYC01G097240.3.1 SOLYC09G005000.1.1 SOLYC10G011660.3.1
0.164827	28	7.27578	Phytosteroid biosynthetic process	SOLYC02G084930.3.1 SOLYC12G006460.2.1
0.164827	119	3.4239	Cell wall biogenesis	SOLYC03G114900.3.1 SOLYC05G046290.3.1 SOLYC07G052980.3.1 SOLYC11G069250.2.1
0.164827	28	7.27578	Positive regulation of developmental process	SOLYC07G049530.3.1 SOLYC12G094490.2.1
0.164827	69	4.42874	Response to nitrogen compound	SOLYC03G007810.3.1 SOLYC07G049530.3.1 SOLYC08G078950.3.1
0.164827	1872	1.46915	Phosphorus metabolic process	SOLYC01G090800.3.1 SOLYC01G094020.3.1 SOLYC02G072520.3.1 SOLYC02G079370.3.1 SOLYC03G006400.3.1 SOLYC03G007810.3.1 SOLYC03G098400.2.1 SOLYC04G008110.3.1 SOLYC04G009910.3.1 SOLYC04G014550.3.1 SOLYC04G054740.3.1 SOLYC04G074000.3.1 SOLYC04G076880.3.1 SOLYC05G051050.3.1 SOLYC05G051850.3.1 SOLYC05G052520.3.1 SOLYC06G069640.3.1 SOLYC06G071810.1.1 SOLYC06G074390.3.1 SOLYC07G007220.3.1 SOLYC07G055640.1.1 …
0.167867	70	4.36547	Negative regulation of cellular protein metabolic process	SOLYC03G020010.1.1 SOLYC09G084460.3.1 SOLYC10G086570.3.1
0.167867	70	4.36547	Negative regulation of protein metabolic process	SOLYC03G020010.1.1 SOLYC09G084460.3.1 SOLYC10G086570.3.1
0.172569	29	7.02489	Amino sugar metabolic process	SOLYC02G093430.3.1 SOLYC10G074440.2.1
0.176941	72	4.24421	Cell wall polysaccharide metabolic process	SOLYC03G114900.3.1 SOLYC05G046290.3.1 SOLYC07G052980.3.1
0.176941	72	4.24421	Steroid metabolic process	SOLYC02G084930.3.1 SOLYC08G005610.3.1 SOLYC12G006460.2.1
0.180296	30	6.79073	Phytosteroid metabolic process	SOLYC02G084930.3.1 SOLYC12G006460.2.1
0.188146	187	2.72355	Response to inorganic substance	SOLYC01G095150.3.1 SOLYC03G007810.3.1 SOLYC07G049530.3.1 SOLYC08G005610.3.1 SOLYC08G078950.3.1
0.188146	4	25.4652	Raffinose family oligosaccharide biosynthetic process	SOLYC09G074270.3.1
0.188146	32	6.36631	Peptide transport	SOLYC07G032490.3.1 SOLYC08G078950.3.1
0.188146	385	2.11659	Reproductive process	SOLYC02G072520.3.1 SOLYC03G007810.3.1 SOLYC03G093610.1.1 SOLYC07G049530.3.1 SOLYC08G005610.3.1 SOLYC09G074270.3.1 SOLYC11G005630.1.1 SOLYC12G094490.2.1
0.188146	389	2.09483	Reproduction	SOLYC02G072520.3.1 SOLYC03G007810.3.1 SOLYC03G093610.1.1 SOLYC07G049530.3.1 SOLYC08G005610.3.1 SOLYC09G074270.3.1 SOLYC11G005630.1.1 SOLYC12G094490.2.1
0.188146	4	25.4652	Adenine biosynthetic process	SOLYC08G079020.3.1
0.188146	4	25.4652	S-adenosylmethioninamine metabolic process	SOLYC02G089610.2.1
0.188146	4	25.4652	Floral organ morphogenesis	SOLYC09G074270.3.1
0.188146	4	25.4652	Termination of RNA polymerase II transcription	SOLYC12G094490.2.1
0.188146	4	25.4652	Regulation of defense response to insect	SOLYC03G095770.3.1
0.188146	4	25.4652	S-adenosylmethioninamine biosynthetic process	SOLYC02G089610.2.1
0.188146	4	25.4652	Threonine catabolic process	SOLYC04G009960.3.1
0.188146	32	6.36631	Oligopeptide transport	SOLYC07G032490.3.1 SOLYC08G078950.3.1
0.197521	33	6.17339	Xyloglucan metabolic process	SOLYC05G046290.3.1 SOLYC07G052980.3.1
0.198933	1337	1.52372	Phosphorylation	SOLYC01G090800.3.1 SOLYC01G094020.3.1 SOLYC02G072520.3.1 SOLYC02G079370.3.1 SOLYC03G006400.3.1 SOLYC03G007810.3.1 SOLYC03G098400.2.1 SOLYC04G008110.3.1 SOLYC04G009910.3.1 SOLYC04G014550.3.1 SOLYC04G074000.3.1 SOLYC04G076880.3.1 SOLYC05G051050.3.1 SOLYC06G071810.1.1 SOLYC07G055640.1.1 SOLYC07G056400.1.1 SOLYC08G082990.3.1 SOLYC09G005000.1.1 SOLYC11G005630.1.1 SOLYC11G017280.2.1
