# Supplementary material for: Elucidation of Spartina dimethylsulfoniopropionate synthesis genes enables engineering of stress tolerant plants
Source: Nat Commun. 2024 Oct 9;15:8568. doi: 10.1038/s41467-024-51758-z (PMC11464771; doi:10.1038/s41467-024-51758-z)
Supplement: Supplementary file 10 — Supplementary Data 7 [file 41467_2024_51758_MOESM10_ESM.xlsx]

## Sheet: Supplementary Data 7
			Single copy genes										DMSP lyase genes									DMSP demethylation gene
Species	Sample ID	Raw read (bp)	COG0012	COG0016	COG0018	COG0052	COG0172	COG0215	COG0495	COG0533	COG0541	COG0552	dddD	dddK	dddL	dddP	dddQ	dddU	dddW	dddX	dddY	dmdA
S. alterniflora	SRR11829000	14343009216	2315.86	1224.23	2016.45	1149.83	1928.11	1935.95	5781.76	1617.74	1976.34	1402.25	0	0	14.6445	217.677	4.4984	0	1.5545	87.9026	4.3696	175.751
	SRR11829104	15980708406	3067.8	1498.9	2557.08	1452.63	2291.8	2520.63	7365.51	2034.47	2339.5	1644.35	0	0	4.0125	398.707	0.4794	0	0.9242	135.356	3.0942	300.082
	SRR11828899	14776818928	2969.64	1538.05	2346.59	1447.2	2393.62	2619.97	7290.97	2008.12	2277.1	1636.9	0	0	21.5823	209.281	4.5492	0	3.9152	69.0119	7.1097	141.871
S. patens	SRR11829102	12401773752	3344.04	1620.07	2384.77	1456.92	2412.06	2434.2	7653.44	2038.06	2104.25	1790.12	0	0	3.5404	411.553	0	0	0	106.283	79.8753	232.474
	SRR11828889	13454337070	3021.75	1493.89	2162.69	1383.06	2246.38	2172.89	7141.51	2101.84	2002.95	1664.81	0	0	9.8375	460.914	0	0	0	128.599	61.1889	275.415
	SRR11828593	10708208790	2298.49	1239.8	1907.21	1203.98	1808.16	1889.7	5811.34	1676.35	1725.07	1393.58	0	0	1.5667	198.429	0	0	0	52.7903	28.9901	131.773
