# Supplementary material for: Elucidation of Spartina dimethylsulfoniopropionate synthesis genes enables engineering of stress tolerant plants
Source: Nat Commun. 2024 Oct 9;15:8568. doi: 10.1038/s41467-024-51758-z (PMC11464771; doi:10.1038/s41467-024-51758-z)
Supplement: Supplementary file 11 — Supplementary Data 8 [file 41467_2024_51758_MOESM11_ESM.xlsx]

## Sheet: Supplementary Data 8
Primer Name	Primer Sequence (5'-3')	Amplicon size (bp)	Purpose
S.ang Actin qPCR F	TCAGAAAGGTTCAGGTGCCC	189	RT-qPCR of S. anglica ACT
S.ang Actin qPCR R	GCTCATGCGATCAGCGATTC
S.ang GAPDH qPCR F	TCCACTGACTTCCAGGGTGA	128	RT-qPCR of S. anglica GAPDH
S.ang GAPDH qPCR R	ACAACACGGGAGCTGTATCC
S.ang MMT qPCR F	AAACTGATGGCTGGAGTCGG	193	RT-qPCR of S. anglica MMT
S.ang MMT qPCR R	CGACTCAAGCTCGGGAAACT
S.ang SDC qPCR F	AAGGTGCTCTCGTTCAAGGG	181	RT-qPCR of S. anglica SDC
S.ang SDC qPCR R	TGCACTTGACGGCGTAGTAG
S.ang DOX qPCR F	AGAAGGGGTGTGACTGCTTG	185	RT-qPCR of S. anglica DOX
S.ang DOX qPCR R	GACAGTGAGCCTCCTTGACC
S.ang CAO1 qPCR F	GGACATCGTGCTGTGGTACA	129	RT-qPCR of S. anglica CAO1
S.ang CAO1 qPCR R	AGGATCGGGTTCCTCTCGAA
S.ang SULTR1;5 qPCR F	GGTACCCTACTCCAGGCTGA	191	RT-qPCR of S. anglica SULTR1;5
S.ang SULTR1;5 qPCR R	GTAATGGTGATTGCGGCACC
S.ang SULTR2;2 qPCR F	CCGCTGATCTACGCTGTCAT	224	RT-qPCR of S. anglica SULTR2;2
S.ang SULTR2;2 qPCR R	GCATGCGACAGGAAATCCAC
S.ang SULTR2;6 qPCR F	TTGGTGGATTTCCTGTCGCA	154	RT-qPCR of S. anglica SULTR2;6
S.ang SULTR2;6 qPCR R	GCGCAGATAAGACCGCTTTG
S.ang SULTR3;7 qPCR F	CTGGCGGTCAAGTACCTGTT	159	RT-qPCR of S. anglica SULTR3;7
S.ang SULTR3;7 qPCR R	GCCGATTATAGGAGGCAGGC
S.ang SULTR4;1 qPCR F	ATAGCAAATCCGAACCGGCA	181	RT-qPCR of S. anglica SULTR4;1
S.ang SULTR4;1 qPCR R	AGTCGGCTGAGTCCTCTGAT
S.ang SDC CDS F	ATGGTTGGAGGCAGCCC	1230	Used to obtain full length SDC homolog from S. patens
S.ang SDC CDS R	TCAGGTGGAGTATGCCAGGT
