# Supplementary material for: Elucidation of Spartina dimethylsulfoniopropionate synthesis genes enables engineering of stress tolerant plants
Source: Nat Commun. 2024 Oct 9;15:8568. doi: 10.1038/s41467-024-51758-z (PMC11464771; doi:10.1038/s41467-024-51758-z)
Supplement: Supplementary file 13 — Source Data [file 41467_2024_51758_MOESM13_ESM.xlsx]

## Sheet: Figure 1d
Fig. 1d
	DMS evolved (pmol-1 µg-1 protein)
Sample	DMSP-amine	DMSP-amine + Putrescine
S. anglica extract	130.403	11.082
S. anglica extract	131.199	11.64
S. anglica extract	172.434	10.9755
SaCAO1	5.36676	6.98528
SaCAO1	6.86516	7.48655
SaCAO1	6.82993	7.05031
SaDOX	281.22	5.59437
SaDOX	289.696	6.33679
SaDOX	286.778	5.52392
SdDAO	31.1809	7.79635
SdDAO	28.6366	10.1611
SdDAO	30.8503	8.22252
Substrate	Sample	Area Under Curve	Background Corrected	nmol DMS	DMS evolved (pmol-1 µg-1 protein)
DMSP-amine	SaCAO1	11416	1980.67	0.0536676	5.36676
DMSP-amine	SaCAO1	11969	2533.67	0.0686516	6.86516
DMSP-amine	SaCAO1	11956	2520.67	0.0682993	6.82993
DMSP-amine	SaDOX	113223	103788	2.8122	281.22
DMSP-amine	SaDOX	116351	106916	2.89696	289.696
DMSP-amine	SaDOX	115274	105839	2.86778	286.778
DMSP-amine + Putrescine	SaCAO1	11357	2578	0.0698528	6.98528
DMSP-amine + Putrescine	SaCAO1	11542	2763	0.0748655	7.48655
DMSP-amine + Putrescine	SaCAO1	11381	2602	0.0705031	7.05031
DMSP-amine + Putrescine	SaDOX	12493	3714	0.100634	10.0634
DMSP-amine + Putrescine	SaDOX	12592	3813	0.103316	10.3316
DMSP-amine + Putrescine	SaDOX	12219	3440	0.0932093	9.32093
DMSP-amine	SdDAO	20943	11507.7	0.311809	31.1809
DMSP-amine	SdDAO	20004	10568.7	0.286366	28.6366
DMSP-amine	SdDAO	20821	11385.7	0.308503	30.8503
DMSP-amine + Putrescine	SdDAO	2395072	2.16457e+06	1471.25	7.79635
DMSP-amine + Putrescine	SdDAO	3907304	3.6768e+06	1917.5	10.1611
DMSP-amine + Putrescine	SdDAO	2638184	2.40768e+06	1551.67	8.22252

## Sheet: Figure 1e
Fig. 1e
		ΔΔCt relative to GAPDH
Rep	Tissue	SDC	CAO1	DOX	MMT
2	Inflorescence	0.00165082	0.0713706	0.0530641	0.053215
3	Inflorescence	0.00147818	0.0100625	0.0576162	0.0430373
4	Inflorescence	0.026433	0.34519	0.225515	0.200393
1	Leaf	1.61746	0.347799	0.835954	0.770378
2	Leaf	0.389773	1.05781	0.320275	0.432285
3	Leaf	1.56888	1.48104	3.12144	2.59282
4	Leaf	1.01103	1.83526	1.19657	1.15812
1	Rhizome	0.00235061	0.0650025	0.119658	0.148144
2	Rhizome	0.00275978	0.0308946	0.0124555	0.0456356
3	Rhizome	0.00358643	0	0.0194561	0.0356441
4	Rhizome	0.00125742	0.0273554	0.0274868	0.0596916
1	Root	0.00515718	0.0264427	0.0167445	0.025287
2	Root	0	0.145655	0.0230863	0.0304293
3	Root	0	0.0158256	0.0159164	0.0386575
4	Root	0	0.00196264	0.0134192	0.0386575
1	Stem	0.00501083	0.868728	0.299946	0.220454
2	Stem	0.0022755	0.473382	0.0875043	0.0737234
3	Stem	0.0100755	0.190794	0.245489	0.173127
4	Stem	0.00167096	0.0446061	0.0373341	0.0348478

## Sheet: Figure 1g
Fig. 1g
Tissue	DMS evolved (pmol-1 µg-1 protein)	Percentage Activity
Leaf	3.12384	96.7379
Leaf	3.16096	97.8873
Leaf	3.40274	105.375
Stem	2.5376	78.5833
Stem	2.4745	76.6294
Stem	2.66434	82.5081
Root	1.84881	57.2532
Root	1.95217	60.4541
Root	1.85761	57.5258
Rhizome	2.62577	81.3137
Rhizome	2.63007	81.4471
Rhizome	2.68291	83.0833
Sample	µg of protein	Rep	Area Under Curve	Background Corrected	Sqrt	Protein normalised (nmol per ug)	Percentage
Background	0	1	231478	975.333	31.2303	0.165494	0
	0	2	237771	7268.33	85.2545	0.451776	0
Leaf	10	1	578013	347510	589.5	3.12384	96.7379
	10	2	586320	355817	596.504	3.16096	97.8873
	10	3	642835	412332	642.131	3.40274	105.375
Stem	10	1	459819	229316	478.87	2.5376	78.5833
	10	2	448557	218054	466.963	2.4745	76.6294
	10	3	483297	252794	502.787	2.66434	82.5081
Root	10	1	352226	121723	348.889	1.84881	57.2532
	10	2	366217	135714	368.394	1.95217	60.4541
	10	3	353388	122885	350.55	1.85761	57.5258
Rhizome	10	1	476031	245528	495.508	2.62577	81.3137
	10	2	476837	246334	496.321	2.63007	81.4471
	10	3	486834	256331	506.292	2.68291	83.0833

## Sheet: Figure 1h
Fig. 1h
Tissue	Mean DMSP (nmol g-1 FW)	SE
Inflorescence	948.323	174.455
Leaf	4265.79	377.847
Rhizome	1105.29	373.1
Root	698.786	37.8297
Stem	2775.09	286.456
Raw Data
Rep	Tissue	Tissue weight (g)	peak area at split 100	sqrt peak area	Curve Fit (nmol DMSP)	Tissue Fit nmol / g
1	Inflorescence	0.0309	87728	296.189	44.3195	1434.29
2	Inflorescence	0.0332	45346	212.946	31.8636	959.747
3	Inflorescence	0.0316	18757	136.956	20.4931	648.515
4	Inflorescence	0.0308	23880	154.532	23.1229	750.744
1	Leaf	0.0353	885588	941.057	140.813	3989.02
2	Leaf	0.0335	1276327	1129.75	169.047	5046.17
3	Leaf	0.0374	1371297	1171.02	175.223	4685.11
4	Leaf	0.0355	628987	793.087	118.671	3342.86
1	Rhizome	0.0326	7103	84.2793	12.6109	386.838
2	Rhizome	0.0379	172360	415.163	62.1218	1639.1
3	Rhizome	0.0475	167679	409.486	61.2724	1289.95
1	Root	0.0309	21913	148.03	22.1501	716.833
2	Root	0.0407	28584	169.068	25.298	621.574
3	Root	0.0319	19845	140.872	21.0791	660.785
4	Root	0.0397	44597	211.18	31.5994	795.954
1	Stem	0.0338	383681	619.42	92.6853	2742.17
2	Stem	0.045	1023349	1011.61	151.369	3363.76
3	Stem	0.0368	297919	545.82	81.6723	2219.36

## Sheet: Figure 2b
Fig. 2b
		DMSP (nmol g-1 FW)
		Leaf	Soil
Site E	Clump 1	3657.39	3.11941
Site D	Clump 1	2115.57	7.07216
Site C	Clump 1	402.403	7.32564
Site B	Clump 1	1445.44	26.7167
Site A	Clump 1	1060.93	5.84074
Site E	Clump 2	722.112	4.06992
Site D	Clump 2	746.412	35.5063
Site C	Clump 2	1198.66	7.1248
Site B	Clump 2	836.801	87.774
Site A	Clump 2	1079.65	24.5058
Site E	Clump 3	2554.38	2.8017
Site D	Clump 3	1283.44	9.50178
Site C	Clump 3	5626.82	6.71473
Site B	Clump 3	2497.96	11.7688
Site A	Clump 3	1621.14	25.6186
Raw Data
Sample Type	Sample	Split Method	Vial + Lid	Vial + Lid + Samples	Tissue mass (g)	Peak area	Sqrt Peak Area	Slope fitted	Mass adjusted	Average	SE
Leaf	Site E1	Split 100	2.8993	3.1565	0.0572	1481020	1216.97	185.825	3248.69	3657.39	226.055
Leaf			2.9162	3.1709	0.0547	2083310	1443.37	220.395	4029.15
Leaf			2.917	3.1568	0.0398	927229	962.927	147.034	3694.32
Leaf	Site D1	Split 100	2.8787	3.1309	0.0522	760132	871.855	133.128	2550.34	2115.57	290.311
Leaf			2.9352	3.1885	0.0533	298389	546.25	83.4095	1564.91
Leaf			2.9135	3.1511	0.0376	301928	549.48	83.9026	2231.45
Leaf	Site C1	Split 100	2.9024	3.152	0.0496	39940.6	199.851	30.5162	615.247	402.403	106.434
Leaf			2.8908	3.1352	0.0444	7546.61	86.8712	13.2648	298.756
Leaf			2.9199	3.1725	0.0526	10201.7	101.003	15.4227	293.207
Leaf	Site B1	Split 100	2.8914	3.1469	0.0555	137533	370.854	56.6275	1020.32	1445.44	407.199
Leaf			2.8723	3.1271	0.0548	143746	379.138	57.8924	1056.43
Leaf			2.9091	3.161	0.0519	589845	768.014	117.272	2259.57
Leaf	Site A1	Split 100	2.88	3.1273	0.0473	90099.7	300.166	45.8338	969.001	1060.93	129.349
Leaf			2.8756	3.1251	0.0495	84645.4	290.939	44.4248	897.471
Leaf			2.8867	3.1346	0.0479	170505	412.923	63.0511	1316.31
Leaf	Site E3	Split 100	2.8773	3.1337	0.0564	369522	607.883	92.8205	1645.75	1250.74	200.226
Leaf			2.886	3.1336	0.0476	96457.5	310.576	47.4233	996.288
Leaf			2.9297	3.174	0.0443	103737	322.082	49.1802	1110.16
Leaf	Site D3	Split 100	2.9162	3.1605	0.0443	0	0	0	0	746.412	270.65
Leaf			2.8903	3.1224	0.0321	10003.3	100.016	15.272	475.763
Leaf			2.8816	3.122	0.0404	72411.9	269.095	41.0893	1017.06
Leaf	Site C3	Split 100	2.9294	3.1667	0.0373	117087	342.18	52.249	1400.78	1198.66	165.986
Leaf			2.8956	3.1346	0.039	114645	338.593	51.7013	1325.67
Leaf			2.9164	3.1647	0.0483	75652	275.049	41.9985	869.535
Leaf	Site B3	Split 100	2.9165	3.1524	0.0359	41126.4	202.796	30.9659	862.561	836.801	545.493
Leaf			2.8992	3.1472	0.048	88487	297.468	45.4217	946.286
Leaf			2.87	3.1194	0.0494	674890	821.517	125.441	2539.3
Leaf	Site A3	Split 100	2.9259	3.1708	0.0449	67818	260.419	39.7646	885.625	1079.65	209.327
Leaf			2.8968	3.1466	0.0498	238672	488.541	74.5976	1497.94
Leaf			2.9203	3.1628	0.0425	56684.2	238.084	36.3542	855.394
Leaf	Site E2	Split 100	2.8983	3.138	0.0397	665221	815.611	124.539	3137.01	2554.38	300.052
Leaf			2.8948	3.1411	0.0463	524096	723.945	110.543	2387.53
Leaf			2.9276	3.1665	0.0389	296828	544.819	83.191	2138.59
Leaf	Site D2	Split 100	2.8802	3.1252	0.045	248313	498.31	76.0893	1690.87	1283.44	225.305
Leaf			2.9123	3.1586	0.0463	76646.1	276.85	42.2736	913.036
Leaf			2.8782	3.1232	0.045	134925	367.321	56.088	1246.4
Leaf	Site C2	Split 100	2.9032	3.1507	0.0475	3412400	1847.27	282.068	5938.27	5626.82	222.004
Leaf			2.8811	3.1274	0.0463	3034710	1742.04	266.001	5745.15
Leaf			2.9277	3.1691	0.0414	1985480	1409.07	215.158	5197.04
Leaf	Site B2	Split 100	2.8979	3.1444	0.0465	652732	807.918	123.365	2653.01	2497.96	640.157
Leaf			2.9263	3.1682	0.0419	131160	362.16	55.2999	1319.81
Leaf			2.8906	3.1363	0.0457	1110530	1053.82	160.912	3521.06
Leaf	Site A2	Split 100	2.8871	3.1316	0.0445	169171	411.304	62.8039	1411.32	1621.14	135.098
Leaf			2.9002	3.1496	0.0494	367372	606.112	92.5501	1873.48
Leaf			2.8788	3.1105	0.0317	107403	327.724	50.0417	1578.6
Soil	Site E1	Split 10	2.8923	3.1538	0.0615	467.761	21.6278	0.167153	2.71794	3.11941	0.521286
Soil			2.9104	3.236	0.1256	4556	67.4981	0.521669	4.15341
Soil			2.8908	3.1504	0.0596	367.787	19.1778	0.148218	2.48688
Soil	Site D1	Split 10	2.891	3.1824	0.0914	8505.71	92.2264	0.712784	7.79851	7.07216	0.368081
Soil			2.898	3.1563	0.0583	2641	51.3907	0.39718	6.81269
Soil			2.8911	3.1331	0.042	1288.47	35.8953	0.277421	6.60527
Soil	Site C1	Split 10	2.8945	3.1417	0.0472	879.645	29.6588	0.229222	4.8564	7.32564	1.44232
Soil			2.8926	3.1572	0.0646	6780.9	82.3462	0.636424	9.85176
Soil			2.938	3.1939	0.0559	2764	52.5738	0.406323	7.26875
Soil	Site B1	Split 10	2.9146	3.1673	0.0527	39035.1	197.573	1.52697	28.9748	26.7167	5.45148
Soil			2.8934	3.1675	0.0741	111485	333.894	2.58054	34.8251
Soil			2.9244	3.1874	0.063	17763	133.278	1.03006	16.3501
Soil	Site A1	Split 10	2.9126	3.1687	0.0561	2357	48.5489	0.375217	6.68836	5.84074	0.423811
Soil			2.9139	3.1643	0.0504	1248	35.327	0.27303	5.41726
Soil			2.9207	3.1733	0.0526	1359	36.8646	0.284913	5.4166
Soil	Site E3	Split 10	2.8793	3.1873	0.108	3185	56.4358	0.436172	4.03863	4.06992	0.205334
Soil			2.8818	3.1997	0.1179	4588	67.7348	0.523497	4.44018
Soil			2.9082	3.1965	0.0883	1817	42.6263	0.329443	3.73095
Soil	Site D3	Split 10	2.9109	3.1854	0.0745	343969	586.489	4.53276	60.8424	35.5063	12.7858
Soil			2.8856	3.1354	0.0498	27715	166.478	1.28665	25.8363
Soil			2.8969	3.1884	0.0915	55173	234.889	1.81537	19.8402
Soil	Site C3	Split 10	2.9028	3.176	0.0732	11852	108.867	0.841392	11.4944	7.1248	3.24171
Soil			2.8976	3.1772	0.0796	8761	93.6002	0.723402	9.08796
Soil			2.9142	3.757	0.6428	4339	65.8711	0.509094	0.791994
Soil	Site B3	Split 10	2.9075	3.2188	0.1113	25499	159.684	1.23414	11.0884	87.774	41.4927
Soil			2.892	3.1593	0.0673	737941	859.035	6.63917	98.6503
Soil			2.9127	3.2011	0.0884	3085940	1756.68	13.5768	153.583
Soil	Site A3	Split 10	2.9008	3.1597	0.0589	52696.6	229.557	1.77417	30.1217	24.5058	2.80892
Soil			2.912	3.1995	0.0875	61076	247.136	1.91002	21.8288
Soil			2.8908	3.165	0.0742	42873	207.058	1.60028	21.5671
Soil	Site E2	Split 10	2.8885	3.1971	0.1086	1396	37.3631	0.288766	2.65898	2.8017	0.109922
Soil			2.9254	3.237	0.1116	1899	43.5775	0.336795	3.01787
Soil			2.9015	3.1699	0.0684	583	24.1454	0.186611	2.72823
Soil	Site D2	Split 10	2.9164	3.2095	0.0931	61415	247.82	1.91531	20.5727	9.50178	3.8201
Soil			2.8977	3.2285	0.1308	114282	338.056	2.61271	19.9749
Soil			2.909	3.1642	0.0552	3973	63.0317	0.487149	8.82517
Soil	Site C2	Split 10	2.9102	3.1904	0.0802	7252	85.1587	0.65816	8.20649	6.71473	0.745988
Soil			2.8962	3.1482	0.052	1601	40.0125	0.309242	5.94696
Soil			2.8881	3.1344	0.0463	1288	35.8887	0.277371	5.99073
Soil	Site B2	Split 10	2.9023	3.1652	0.0629	10785	103.851	0.802625	12.7603	11.7688	0.561831
Soil			2.9409	3.2098	0.0689	10937	104.58	0.808261	11.7309
Soil			2.9434	3.231	0.0876	15027	122.585	0.947412	10.8152
Soil	Site A2	Split 10	2.9071	3.1624	0.0553	33573	183.229	1.41611	25.6078	25.6186	5.34514
Soil			2.907	3.1958	0.0888	160629	400.785	3.09752	34.882
Soil			2.9222	3.1737	0.0515	11893	109.055	0.842846	16.366

## Sheet: Figure 2d
Fig. 2d
Enrichment FDR	Pathway Genes	Fold Enrichment	Pathway	Genes
0.0109766	33	19.5645	Cellular response to oxidative stress	Q6ZFU6 Q65XF2 Q5VRL3 Q0DAE4
0.0109766	35	18.4465	Cellular response to chemical stress	Q6ZFU6 Q65XF2 Q5VRL3 Q0DAE4
0.0135928	77	10.481	Response to oxidative stress	Q6ZFU6 Q10G56 Q65XF2 Q5VRL3 Q0DAE4
0.034961	6	53.8024	Glutamine family amino acid catabolic process	Q10G56 Q33E23
0.034961	8	40.3518	Glutamate metabolic process	Q10G56 Q33E23
0.034961	9	35.8683	Response to superoxide	Q6ZFU6 Q5VRL3
0.034961	9	35.8683	Response to oxygen radical	Q6ZFU6 Q5VRL3
0.034961	9	35.8683	Superoxide metabolic process	Q6ZFU6 Q5VRL3
0.034961	9	35.8683	Removal of superoxide radicals	Q6ZFU6 Q5VRL3
0.034961	9	35.8683	Cellular response to reactive oxygen species	Q6ZFU6 Q5VRL3
0.034961	9	35.8683	Cellular response to oxygen radical	Q6ZFU6 Q5VRL3
0.034961	9	35.8683	Cellular response to superoxide	Q6ZFU6 Q5VRL3
0.034961	190	5.09707	Cellular response to stress	Q6ZFU6 Q33E23 Q65XF2 Q5VRL3 Q0DAE4 Q651U1
0.047535	40	12.1055	Cellular oxidant detoxification	Q6ZFU6 Q5VRL3 Q0DAE4
0.0512502	43	11.261	Cellular response to toxic substance	Q6ZFU6 Q5VRL3 Q0DAE4
0.0512502	43	11.261	Cellular detoxification	Q6ZFU6 Q5VRL3 Q0DAE4
0.0585294	46	10.5266	Detoxification	Q6ZFU6 Q5VRL3 Q0DAE4
0.0741341	51	9.49454	Response to toxic substance	Q6ZFU6 Q5VRL3 Q0DAE4
0.0874649	17	18.9891	Alpha-amino acid catabolic process	Q10G56 Q33E23
0.088518	18	17.9341	Cellular amino acid catabolic process	Q10G56 Q33E23
0.088518	428	3.01696	Response to chemical	Q6ZFU6 Q10G56 Q33E23 Q7XKA8 Q65XF2 Q5VRL3 Q0DAE4 P0DH88
0.088518	1731	1.8649	Cellular metabolic process	Q6H545 Q6ZFU6 Q10G56 Q7XZZ3 Q33E23 P25777 Q7XKA8 Q65X70 Q5VRN0 Q5VRL3 Q69KJ0 Q0DAE4 Q651U1 Q7XI08 Q8GVP6 P29545 Q6YZX6 Q6YYA3 Q337Y2 Q75G68
0.131174	23	14.0354	Dicarboxylic acid metabolic process	Q10G56 Q33E23
0.133302	3	53.8024	UDP biosynthetic process	Q5VRN0
0.133302	3	53.8024	Arginine catabolic process	Q10G56
0.133302	3	53.8024	Glutamate catabolic process	Q33E23
0.133302	3	53.8024	Proline metabolic process	Q10G56
0.133302	3	53.8024	Proline biosynthetic process	Q10G56
0.133302	3	53.8024	Hyperosmotic response	Q10G56
0.133302	3	53.8024	Nucleoside diphosphate biosynthetic process	Q5VRN0
0.133302	3	53.8024	Pyrimidine nucleoside diphosphate metabolic process	Q5VRN0
0.133302	3	53.8024	Pyrimidine nucleoside diphosphate biosynthetic process	Q5VRN0
0.133302	3	53.8024	Ribonucleoside diphosphate biosynthetic process	Q5VRN0
0.133302	3	53.8024	Pyrimidine ribonucleoside diphosphate metabolic process	Q5VRN0
0.133302	3	53.8024	Pyrimidine ribonucleoside diphosphate biosynthetic process	Q5VRN0
0.133302	3	53.8024	Hyperosmotic salinity response	Q10G56
0.133302	3	53.8024	UDP metabolic process	Q5VRN0
0.133302	3	53.8024	CDP metabolic process	Q5VRN0
0.133302	3	53.8024	CDP biosynthetic process	Q5VRN0
0.133302	3	53.8024	L-proline biosynthetic process	Q10G56
0.133302	27	11.9561	Glutamine family amino acid metabolic process	Q10G56 Q33E23
0.133302	32	10.088	Reactive oxygen species metabolic process	Q6ZFU6 Q5VRL3
0.133302	34	9.49454	Organic acid catabolic process	Q10G56 Q33E23
0.133302	34	9.49454	Carboxylic acid catabolic process	Q10G56 Q33E23
0.133302	334	2.89953	Regulation of molecular function	Q6K7E6 Q75LX7 Q8H273 P29545 Q6Z1Z3 P0DH88
0.133302	477	2.70704	Oxidation-reduction process	Q6ZFU6 Q33E23 Q7XPJ0 Q65X70 Q5VRL3 Q0DAE4 Q6YZX6 Q337Y2
0.133302	490	2.63522	Response to stress	Q6ZFU6 Q6K7E6 Q10G56 Q33E23 Q65XF2 Q5VRL3 Q0DAE4 Q651U1
0.133302	1986	1.70672	Metabolic process	Q6H545 Q6ZFU6 Q10G56 Q7XZZ3 Q33E23 Q7XPJ0 P25777 Q7XKA8 Q65X70 Q5VRN0 Q5VRL3 Q69KJ0 Q0DAE4 Q651U1 Q7XI08 Q8GVP6 P29545 Q6YZX6 Q6YYA3 Q337Y2 Q75G68
0.149076	4	40.3518	glycerol-3-phosphate metabolic process	Q65X70
0.149076	4	40.3518	Glyoxylate cycle	Q6YZX6
0.149076	4	40.3518	NADH oxidation	Q65X70
0.149076	4	40.3518	Dicarboxylic acid catabolic process	Q33E23
0.149076	4	40.3518	glycerol-3-phosphate catabolic process	Q65X70
0.149076	4	40.3518	Glyoxylate metabolic process	Q6YZX6
0.149076	4	40.3518	Alditol phosphate metabolic process	Q65X70
0.149076	4	40.3518	Tricarboxylic acid metabolic process	Q6YZX6
0.153481	102	4.74727	Cellular response to oxygen-containing compound	Q6ZFU6 Q7XKA8 Q5VRL3
0.156765	41	7.87352	Regulation of translation	P29545 Q6YYA3
0.160933	42	7.68606	Regulation of cellular amide metabolic process	P29545 Q6YYA3
0.160933	106	4.56813	Response to inorganic substance	Q6ZFU6 Q10G56 Q5VRL3
0.162551	5	32.2814	NADH metabolic process	Q65X70
0.162551	5	32.2814	Inositol phosphate biosynthetic process	Q6H545
0.162551	584	2.21106	Cellular protein metabolic process	Q7XZZ3 P25777 Q7XKA8 Q651U1 Q7XI08 Q8GVP6 P29545 Q75G68
0.162551	925	1.91944	Response to stimulus	Q6ZFU6 Q6K7E6 Q10G56 Q33E23 Q7XKA8 Q65XF2 Q5VRL3 Q0DAE4 Q651U1 P0DH88 Q8S7M7
0.167158	46	7.01771	Response to reactive oxygen species	Q6ZFU6 Q5VRL3
0.167158	47	6.86839	Small molecule catabolic process	Q10G56 Q33E23
0.167158	283	2.85172	Cellular response to chemical stimulus	Q6ZFU6 Q7XKA8 Q65XF2 Q5VRL3 Q0DAE4
0.167158	490	2.30582	Regulation of macromolecule biosynthetic process	Q6K7E6 Q75LX7 Q8H273 P29545 Q6Z1Z3 Q6YYA3 P0DH88
0.167158	490	2.30582	Regulation of cellular macromolecule biosynthetic process	Q6K7E6 Q75LX7 Q8H273 P29545 Q6Z1Z3 Q6YYA3 P0DH88
0.167158	943	1.8828	Organonitrogen compound metabolic process	Q10G56 Q7XZZ3 Q33E23 P25777 Q7XKA8 Q5VRN0 Q651U1 Q7XI08 Q8GVP6 P29545 Q75G68
0.167199	494	2.28715	Regulation of cellular biosynthetic process	Q6K7E6 Q75LX7 Q8H273 P29545 Q6Z1Z3 Q6YYA3 P0DH88
0.167199	495	2.28253	Regulation of biosynthetic process	Q6K7E6 Q75LX7 Q8H273 P29545 Q6Z1Z3 Q6YYA3 P0DH88
0.193003	7	23.0582	Leaf senescence	Q65XF2
0.193003	7	23.0582	Plant organ senescence	Q65XF2
0.193003	209	3.08913	Response to oxygen-containing compound	Q6ZFU6 Q10G56 Q7XKA8 Q5VRL3
0.194029	8	20.1759	Group II intron splicing	Q6YYA3
0.194029	8	20.1759	Cellular response to nitrogen starvation	Q33E23
0.194029	8	20.1759	Peptidyl-arginine modification	Q75G68
0.194029	8	20.1759	Peptidyl-arginine methylation	Q75G68
0.194029	8	20.1759	NAD metabolic process	Q65X70
0.194029	8	20.1759	Peptidyl-arginine n-methylation	Q75G68
0.194029	8	20.1759	Cellular response to nitrogen levels	Q33E23
0.194029	630	2.04962	Protein metabolic process	Q7XZZ3 P25777 Q7XKA8 Q651U1 Q7XI08 Q8GVP6 P29545 Q75G68
0.194029	1247	1.68267	Nitrogen compound metabolic process	Q10G56 Q7XZZ3 Q33E23 P25777 Q7XKA8 Q5VRN0 Q69KJ0 Q651U1 Q7XI08 Q8GVP6 P29545 Q6YYA3 Q75G68
0.194029	1759	1.55993	Organic substance metabolic process	Q6H545 Q10G56 Q7XZZ3 Q33E23 P25777 Q7XKA8 Q65X70 Q5VRN0 Q69KJ0 Q651U1 Q7XI08 Q8GVP6 P29545 Q6YZX6 Q6YYA3 Q337Y2 Q75G68
0.198894	9	17.9341	Arginine metabolic process	Q10G56
0.198894	9	17.9341	Aging	Q65XF2
0.198894	9	17.9341	Magnesium ion transport	Q67UQ7
0.198894	9	17.9341	Organophosphate catabolic process	Q65X70
0.198894	9	17.9341	Magnesium ion transmembrane transport	Q67UQ7
0.198894	60	5.38024	Response to salt stress	Q10G56 Q33E23
0.198894	60	5.38024	Protein ubiquitination	Q7XZZ3 Q7XI08
0.198894	136	3.56045	Organonitrogen compound catabolic process	Q10G56 Q33E23 P25777
0.199266	61	5.29204	Posttranscriptional regulation of gene expression	P29545 Q6YYA3

## Sheet: Figure 2e
Fig. 2e
		pMol/µl
Site	Clump	Lysine	Glycine	Alanine	Serine	Proline	Valine	Threonine	Cysteine	Isoleucine	Glutamate	Methionine	Histidine	Tyrosine	Phenylalanine	Asparagine	Glutamine	Tryptophan	S-Methylmethionine	Ornithine
A	1	6.45	4.19	22.32	18.61	106.22	5.02	4.44	0.08	2.99	0.86	3.07	1.01	2.16	4.12	4.3	4.3	0.66	4.04	0.18
	2	0.73	0.73	21.78	10.17	64.77	0.86	2.43	0.02	0.35	18.44	0.43	0.2	0.5	0.93	2.61	2.61	0.15	2.65	0.12
	3	23.3	35.26	78.71	56.76	115.73	41.61	28.59	0.79	25.57	1.17	18.74	12.14	22.6	53.99	26.98	28.65	7.83	2.27	0.41
B	1	9.91	9	66.27	43.05	165.33	18.27	10.87	0.14	6.34	2.09	8.04	3.31	7.07	12.44	23.67	27.48	1.84	2.81	0.36
	2	0.75	1.11	19.47	22.81	97.99	3.03	5.94	0.01	1.18	34.86	0.22	0.41	1.62	2.14	6.98	6.98	0.36	3.6	0.12
	3	0.56	1.05	27.28	26.99	181.07	2.05	3.01	0.01	0.62	27.87	0.24	0.35	0.61	1.26	32.93	17.42	0.24	3.49	0.1
C	1	6.59	4.18	34	31	114.49	5.07	5.3	0.05	2.42	2.87	3.06	1.5	2.83	5.65	22.23	19.75	0.61	3.01	0.21
	2	1.79	1.02	11.68	9.98	15.02	2.58	3.24	0.02	0.76	15.4	0.49	0.45	1.38	2.07	0.87	0.87	0.36	2.8	0.12
	3	23	10.31	47.88	28.07	73.77	13.82	13.7	0.21	8.14	5.27	9.81	3.75	11.39	16.37	9.18	9.18	3.04	3.21	0.36
D	1	18.61	9.07	43.07	33.66	114.58	11.05	9.18	0.27	4.93	3.17	8.43	3.19	8.04	23.9	9.35	9.35	2.49	1.88	0.37
	2	0.62	0.49	11.68	8.52	62.52	0.92	3.01	0.02	0.35	42.23	0.17	0.26	0.42	1.11	14.06	12.55	0.17	5.31	0.14
	3	0.92	0.81	28.03	19.7	90.6	1.98	2.73	0.02	0.21	41.4	0.17	0.35	0.52	1.67	8.94	8.94	0.3	3.21	0.14
E	1	No peaks
	2	1.22	0.96	9.42	5.75	70.77	1.58	2.16	0.02	0.75	12.52	0.56	0.27	0.75	1.19	5.77	5.77	0.2	2.52	0.12
	3	7.55	5.76	33.18	16.94	65.17	8.66	7.44	0.1	4.27	1.09	4.74	2.16	5.45	9.82	5.68	5.68	1.29	2.99	0.27
Leaf
Site	Clump	P 177.495	P 178.284	S 180.731	Se 196.090	Mo 202.030	Zn 213.856	Pb 220.353	Cd 228.802	Ni 231.604	Co 238.892	B 249.773	Si 251.611	Mn 257.610	Fe 259.940	Mg 285.213	Al 308.215	Ca 317.933	Cu 324.754	Sr 407.771	Ba 455.403	Na 589.592	K 766.490
		ppb	ppb	ppb	ppb	ppb	ppb	ppb	ppb	ppb	ppb	ppb	ppb	ppb	ppb	ppb	ppb	ppb	ppb	ppb	ppb	ppb	ppb
A	1	3.19012e+06	3.24877e+06	3.28574e+06	827.703	499.933	27029.1	312.31	-7.69345	485.535	27430.5	106882	184506	37219.3	656549	1.24713e+06	919864	4.64192e+06	5858.84	82344.3	5834.1	9.69882e+06	1.08827e+07
	2	2.71686e+06	2.74043e+06	4.07153e+06	548.976	660.949	31658.6	1054.92	9.67154	1148.32	42214.9	65302	159008	47993.5	1.15131e+06	1.61375e+06	1.63556e+06	5.77369e+06	4617.44	102913	9951.54	9.74716e+06	1.2283e+07
	3	3.20048e+06	3.27188e+06	4.745e+06	944.578	689.42	80184.5	859.993	40.1804	1161.08	38989.7	96884.1	98611	112611	968607	2.49759e+06	1.57261e+06	7.35264e+06	6413.82	146478	13011.3	1.5215e+07	1.0328e+07
B	1	4.74851e+06	4.9208e+06	8.79369e+06	367.346	1463.75	105288	864.617	33.5144	575.424	28172.4	116613	155403	263136	693702	2.217e+06	827929	1.10047e+07	8023.43	225650	13139.2	1.74242e+07	9.02325e+06
	2	3.18349e+06	3.17361e+06	5.53494e+06	568.45	994.227	49811.9	132.546	-8.28457	289.305	17832.2	67706.2	213314	39539.3	426211	1.32308e+06	357538	5.72984e+06	5992.84	132787	3972.26	1.04083e+07	1.48766e+07
	3	3.97531e+06	4.05176e+06	5.00228e+06	733.403	1121.7	29544.4	792.971	-0.106351	594.182	38487.7	98196.1	143069	45073	896413	2.01425e+06	994578	5.4309e+06	4675.14	127226	7342.5	1.41508e+07	9.66915e+06
C	1	3.21833e+06	3.26998e+06	7.17034e+06	466.357	530.748	85403.4	976.563	30.4422	1134.83	43267.4	93835.9	155471	111890	1.06648e+06	2.76863e+06	1.53046e+06	6.19341e+06	8817.55	113739	11179.1	1.91547e+07	1.12158e+07
	2	1.96578e+06	1.99585e+06	5.88197e+06	349.876	1643.08	39165.6	501.234	5.00965	578.848	26581.4	78996.8	196109	70590	645946	2.06207e+06	825284	7.1918e+06	4551.71	147413	8535.04	1.62729e+07	1.00311e+07
	3	4.01006e+06	4.09656e+06	5.6045e+06	417.203	1338.11	62649.8	1373.18	48.7306	1423.6	46347.9	96008.7	183409	123565	1.30614e+06	2.06762e+06	1.95568e+06	1.017e+07	5176.93	186165	13616.3	1.49211e+07	1.03337e+07
D	1	4.17399e+06	4.26001e+06	7.90916e+06	827.086	921.808	60103.2	1877.75	23.9939	1635.4	46301.3	89948.2	181163	109982	1.47188e+06	3.8131e+06	2.25098e+06	8.71875e+06	8763.26	147591	18716	2.05795e+07	9.6109e+06
	2	2.70221e+06	2.75563e+06	7.01384e+06	947.333	593.829	77412.3	367.533	17.2906	608.582	18282.7	95406.4	115475	45429.9	467834	3.19093e+06	633828	8.50435e+06	11719.5	146691	6746.17	1.35291e+07	9.80713e+06
	3	3.5284e+06	3.56444e+06	6.20857e+06	958.547	597.971	78690	238.025	9.81569	303.666	12891.3	85446.6	162994	153168	314865	3.98296e+06	395322	9.5938e+06	6873.15	178270	7116.95	2.02261e+07	1.05179e+07
E	1	3.44253e+06	3.49014e+06	7.33764e+06	227.47	1005.5	49236.6	288.549	41.6056	622.043	16002.7	88669.6	323816	13646.4	391300	2.37945e+06	473825	3.8904e+06	7378.21	71190.2	5159.51	1.54531e+07	1.14036e+07
	2	2.61068e+06	2.65499e+06	5.1869e+06	618.726	838.622	56503.9	582.018	15.5567	508.419	19651.3	69840.9	174623	56083.8	483812	1.70017e+06	545021	7.35692e+06	5838.02	133148	8213.85	1.3496e+07	1.11863e+07
	3	2.9661e+06	3.02906e+06	5.29829e+06	409.441	961.7	23635.1	164.814	5.45556	139.054	8949.37	91558.1	338438	49993.1	226667	3.24329e+06	201284	5.13464e+06	6293.15	105364	4771.67	1.52294e+07	1.0318e+07

## Sheet: Figure 3a
Fig. 3a
Species	DMSP (nmol g-1 FW)	Phylum	Log DMSP (nmol g-1 FW)
Eurhynchium striatum	158.793	Bryophyte	2.20083
Eurhynchium striatum	91.8509	Bryophyte	1.96308
Eurhynchium striatum	88.0079	Bryophyte	1.94452
Pseudoscleropodium purum	87.6354	Bryophyte	1.94268
Pseudoscleropodium purum	65.3294	Bryophyte	1.81511
Pseudoscleropodium purum	58.5013	Bryophyte	1.76717
Syntrichia ruralis	43.9396	Bryophyte	1.64286
Syntrichia ruralis	39.0037	Bryophyte	1.59111
Syntrichia ruralis	28.419	Bryophyte	1.45361
Didymodon insulanus	43.3601	Bryophyte	1.63709
Didymodon insulanus	38.573	Bryophyte	1.58628
Didymodon insulanus	26.5542	Bryophyte	1.42413
Pohlia annotina	21.9762	Bryophyte	1.34195
Pohlia annotina	18.7743	Bryophyte	1.27356
Pohlia annotina	15.162	Bryophyte	1.18076
Atrichum undulatum	19.5768	Bryophyte	1.29174
Atrichum undulatum	16.546	Bryophyte	1.21869
Atrichum undulatum	13.3744	Bryophyte	1.12627
Marchantia polymorpha	0.84097	Bryophyte	-0.0752195
Marchantia polymorpha	0.79423	Bryophyte	-0.100054
Dryopteris filix-mas	44.1224	Fern	1.64466
Dryopteris filix-mas	37.6682	Fern	1.57597
Dryopteris filix-mas	25.7704	Fern	1.41112
Asplenium adiantum-nigrum	38.6986	Fern	1.5877
Asplenium adiantum-nigrum	27.4892	Fern	1.43916
Asplenium adiantum-nigrum	22.7167	Fern	1.35634
Dryopteris affinis	24.8856	Fern	1.39595
Dryopteris affinis	23.6999	Fern	1.37475
Dryopteris affinis	19.0632	Fern	1.2802
Dryopteris carthusiana	15.3398	Fern	1.18582
Dryopteris carthusiana	10.4855	Fern	1.02059
Dryopteris carthusiana	10.4278	Fern	1.01819
Pteridium aquilinum	8.93607	Fern	0.951147
Pteridium aquilinum	8.82199	Fern	0.945566
Pteridium aquilinum	8.07956	Fern	0.907388
Araucaria araucana	141.243	Gymnosperm	2.14997
Araucaria araucana	129.765	Gymnosperm	2.11316
Araucaria araucana	105.655	Gymnosperm	2.02389
Cedrus atlantica	44.1286	Gymnosperm	1.64472
Cedrus atlantica	23.3295	Gymnosperm	1.3679
Cedrus atlantica	21.8499	Gymnosperm	1.33945
Picea abies	14.7595	Gymnosperm	1.16907
Picea abies	13.9913	Gymnosperm	1.14586
Picea abies	13.059	Gymnosperm	1.11591
Pinus sylvestris	7.95321	Gymnosperm	0.900542
Pinus sylvestris	7.65701	Gymnosperm	0.884059
Pinus sylvestris	5.72039	Gymnosperm	0.757426
Taxus baccata	5.89956	Gymnosperm	0.77082
Taxus baccata	5.68864	Gymnosperm	0.755009
Taxus baccata	5.63293	Gymnosperm	0.750734
Ginkgo biloba	7.24906	Gymnosperm	0.860282
Ginkgo biloba	5.48506	Gymnosperm	0.739181
Ginkgo biloba	3.98168	Gymnosperm	0.600066
Phragmites australis	64.4237	Angiosperm	1.80905
Phragmites australis	57.1946	Angiosperm	1.75736
Phragmites australis	56.5557	Angiosperm	1.75248
Poa annua	50.8108	Angiosperm	1.70596
Poa annua	45.6822	Angiosperm	1.65975
Poa annua	43.2115	Angiosperm	1.6356
Juncus effusus	22.6004	Angiosperm	1.35412
Juncus effusus	20.66	Angiosperm	1.31513
Juncus effusus	17.1781	Angiosperm	1.23497
Panicum hallii	1.56941	Angiosperm	0.195737
Panicum hallii	0.981423	Angiosperm	-0.00814393
Panicum hallii	0.884106	Angiosperm	-0.0534958
Saccharum officinarum	660.2	Angiosperm	2.81968
Saccharum officinarum	656.4	Angiosperm	2.81717
Saccharum officinarum	639.2	Angiosperm	2.80564
Sorghum bicolor	16.0886	Angiosperm	1.20652
Sorghum bicolor	14.7156	Angiosperm	1.16778
Sorghum bicolor	4.88205	Angiosperm	0.688602
Brassica napus	7.67021	Angiosperm	0.884807
Brassica napus	6.16757	Angiosperm	0.790114
Brassica napus	5.56657	Angiosperm	0.745587
Solanum lycospersicum	5.69011	Angiosperm	0.75512
Solanum lycospersicum	3.86751	Angiosperm	0.587432
Solanum lycospersicum	3.48551	Angiosperm	0.542267
Vicia faba	4.49907	Angiosperm	0.653122
Vicia faba	3.81793	Angiosperm	0.581828
Vicia faba	2.7615	Angiosperm	0.441145
Avena sativa	3.92445	Angiosperm	0.593778
Avena sativa	3.6911	Angiosperm	0.567155
Avena sativa	3.43847	Angiosperm	0.536365
Triticum aestivum	3.09879	Angiosperm	0.491192
Triticum aestivum	3.08085	Angiosperm	0.488671
Triticum aestivum	2.76402	Angiosperm	0.441541
Hordeum vulgare	2.95394	Angiosperm	0.470401
Hordeum vulgare	2.02881	Angiosperm	0.30724
Oryza sativa	1.15608	Angiosperm	0.0629897
Oryza sativa	0.818893	Angiosperm	-0.0867726
Oryza sativa	0.547936	Angiosperm	-0.26127
Spartina anglica	175223	Angiosperm	5.24359
Spartina anglica	169047	Angiosperm	5.22801
Spartina anglica	140813	Angiosperm	5.14864
Tripolium pannonicum	13.7697	Angiosperm	1.13893
Tripolium pannonicum	9.24966	Angiosperm	0.966126
Tripolium pannonicum	8.61477	Angiosperm	0.935244
Spartina patens	4.4952	Angiosperm	0.652749
Spartina patens	3.19687	Angiosperm	0.504724
Suada maritima	3.36164	Angiosperm	0.526551
Suada maritima	3.339	Angiosperm	0.523616
Suada maritima	3.17087	Angiosperm	0.501178
Armeria maritima	0.322216	Angiosperm	-0.491852
Armeria maritima	0.305518	Angiosperm	-0.514964
Armeria maritima	0.167625	Angiosperm	-0.775661
Eupatorium cannabinum	13.6192	Angiosperm	1.13415
Eupatorium cannabinum	10.0945	Angiosperm	1.00408
Luzula sylvatica	13.4279	Angiosperm	1.12801
Luzula sylvatica	10.5698	Angiosperm	1.02406
Iris pseudacorus	9.58779	Angiosperm	0.981719
Iris pseudacorus	8.36281	Angiosperm	0.922352
Geranium robertianum	10.7863	Angiosperm	1.03287
Geranium robertianum	6.63709	Angiosperm	0.821978
Geranium robertianum	6.62398	Angiosperm	0.821119
Malva sylvestris	3.13189	Angiosperm	0.495807
Malva sylvestris	2.9112	Angiosperm	0.464072
Malva sylvestris	2.8269	Angiosperm	0.451311
Setaria viridis	2.32137	Angiosperm	0.365745
Setaria viridis	1.74996	Angiosperm	0.243027
Setaria viridis	1.53223	Angiosperm	0.185324
Medicago truncatula	0.641268	Angiosperm	-0.19296
Medicago truncatula	0.524245	Angiosperm	-0.280465
Medicago truncatula	0.31903	Angiosperm	-0.496169
Nicotiana benthamiana	0.656709	Angiosperm	-0.182627
Nicotiana benthamiana	0.508412	Angiosperm	-0.293784
Nicotiana benthamiana	0.378513	Angiosperm	-0.421919

## Sheet: Figure 3e
Fig. 3e
Protein	DMS (pmol-1 µg-1 protein)
SaDOX	281.22
SaDOX	289.69
SaDOX	286.77
SoDOX	289.25
SoDOX	284.358
SoDOX	368.552
SvDOX	241.51
SvDOX	234.922
SvDOX	198.806
SlDOX	128.246
SlDOX	40.9849
SlDOX	91.3845
Raw Data
Enzyme	Rep	Protein (µg)	GC Peak Area	Curve Fit (nmol of DMS)	Background Corrected	Protein Adjusted (nmol/µg)
SoDOX	1	1	582019	4.93467	2.8925	2.8925
	2	1	570537	4.88576	2.84358	2.84358
	3	1	784116	5.7277	3.68552	3.68552
SvDOX	1	1	474853	4.45727	2.4151	2.4151
	2	1	460920	4.3914	2.34922	2.34922
	3	1	388222	4.03023	1.98806	1.98806
SlDOX	1	1	264184	3.32463	1.28246	1.28246
	2	1	143704	2.45202	0.409849	0.409849
	3	1	208850	2.95602	0.913845	0.913845
Background	1	0	98949	2.03468	-0.00749525	-0.00749525
	2	0	92289	1.96501	-0.0771624	-0.0771624
	3	0	108115	2.12683	0.0846576	0.0846576
SaDOX	1	1	113223	2.8122	2.8122	2.8122
	2	1	116351	2.89696	2.89696	2.89696
	3	1	115274	2.86778	2.86778	2.86778

## Sheet: Figure 3f
Fig. 3f
			Count			Actin normalised			Actin normalised sqrt
Species	Gene	Contig Used	Library 1	Library 2	Library 3	Library 1	Library 2	Library 3	Library 1	Library 2	Library 3
Spartina anglica	MMT	SA_378609	315.401	90.0476	67.062	0.608732	0.282759	0.216617	0.780212	0.531751	0.465422
	SDC	SA_101213	518.556	942.205	450.143	1.00082	2.95862	1.45401	1.00041	1.72006	1.20582
	DOX	SA_150329	2993.11	3118.72	5367.72	5.77677	9.7931	17.3383	2.40349	3.12939	4.16393
	CAO1	SA_266965	19.2058	63.6922	39.5023	0.0370676	0.2	0.127596	0.192529	0.447214	0.357206
	GAPDH	Sa_8410	49.0814	13.1777	78.0859	0.0947282	0.0413793	0.252226	0.307779	0.203419	0.502221
	EF1A	SA_127257	1107.11	171.31	203.024	2.13674	0.537931	0.655787	1.46176	0.733438	0.809806
	ACT	SA_127905	518.129	318.461	309.588	1	1	1	1	1	1
Arabidopsis thaliana	MMT	AT5G49810.1	1274	968		0.0835574	0.0839695		0.289063	0.289775
	SDC	N/A	0	0		0	0		0	0
	DOX	AT2G42490.1	2461	1830		0.161409	0.158744		0.401757	0.398427
	CAO1	AT1G31710.1	549	469		0.0360071	0.0406836		0.189755	0.201702
	GAPDH	AT1G16300.1	90	81		0.0059028	0.00702637		0.0768297	0.0838234
	EF1A	AT5G60390.1	19452.3	14509		1.27581	1.25859		1.12952	1.12187
	ACT	AT1G49240.1	15247	11528		1	1		1	1
Solanum lycopersicum	MMT	Solyc01g102940.3.1	1870.23	1478.6	1253.4	0.725009	0.296455	0.366307	0.851475	0.544476	0.605233
	SDC	Solyc04g082030.1.1	1317.26	1548.91	1706.75	0.510646	0.310551	0.498801	0.714595	0.557271	0.706258
	DOX	Solyc05g013440.3.1	1408.49	1308.16	1367.25	0.546012	0.262281	0.39958	0.738926	0.512134	0.632124
	CAO1	Solyc09g075940.3.1	114.504	119.311	110.775	0.0443883	0.0239214	0.0323741	0.210685	0.154665	0.179928
	GAPDH	Solyc10g005510.3.1	1738.97	1208.02	1441.1	0.674125	0.242204	0.421163	0.821051	0.492142	0.648971
	EF1A	Solyc11g069700.2.1	3321.54	3477.06	3630.95	1.28762	0.697138	1.06115	1.13473	0.834948	1.03012
	ACT	Solyc10g080500.2.1	2579.59	4987.62	3421.71	1	1	1	1	1	1
Nicotiana benthamiana	MMT	Nbv5tr6233516	413.992	512.297	840.888	0.223629	0.392308	0.52694	0.472894	0.626345	0.725906
	SDC	Nbv5tr6351176	85.37	124.608	87.9	0.0461149	0.0954227	0.0550823	0.214744	0.308906	0.234696
	DOX	Nbv5tr6270941	253.995	207.972	243.003	0.137202	0.159261	0.152277	0.370408	0.399076	0.390227
	CAO1	Nbv5tr6208046	0	0	15	0	0	0.0093997	0	0	0.0969521
	GAPDH	Nbv5tr6199241	451	215	259	0.24362	0.164643	0.162302	0.493579	0.405763	0.402867
	EF1A	Nbv5tr6262194	3513.66	3580.81	2731.34	1.898	2.74213	1.71159	1.37768	1.65594	1.30828
	ACT	Nbv5tr6261161	1851.24	1305.85	1595.8	1	1	1	1	1	1
Hordeum vulgare	MMT	BaRT2v18chr1HG001300.2	2664.47	3194.47		20.0336	15.8929		4.4759	3.98659
	SDC	BaRT2v18chr5HG260390.1	0	1		0	0.00497512		0	0.0705346
	DOX	BaRT2v18chr2HG088220.21	0	0		0	0		0	0
	CAO1	BaRT2v18chr4HG210580.1	1	1		0.0075188	0.00497512		0.086711	0.0705346
	GAPDH	BaRT2v18chr7HG379670.1	324.326	200.027		2.43854	0.995159		1.56158	0.997577
	EF1A	BaRT2v18chr5HG268340.12	9	1		0.0676692	0.00497512		0.260133	0.0705346
	ACT	BaRT2v18chr4HG179120.8	133	201		1	1		1	1

[truncated: 20 more sheets: Figure 4b, Figure 4c, Figure 4d, Figure 4e, Figure 4f, Figure 4g, Supplementary Figure 3a, Supplementary Figure 3b, Supplementary Figure 4c, Supplementary Figure 4d, Supplementary Figure 4e, Supplementary Figure 5b, Supplementary Figure 5c, Supplementary Figure 5d, Supplementary Figure 6c, Supplementary Figure 7a, Supplementary Figure 7c, Supplementary Figure 7d, Supplementary Figure 7f, Supplementary Figure 8]
